# Supplementary material for: A Practical Guide to Visualization and Statistical Analysis of R. solanacearum Infection Data Using R
Source: Front Plant Sci. 2017 Apr 24;8:623. doi: 10.3389/fpls.2017.00623 (PMC5401893; doi:10.3389/fpls.2017.00623)
Supplement: Supplementary file 2 [file Data_Sheet_2.ZIP]

Archive with 3 entries (3 files):
- S2_wang.csv
- S2_Wang_dataset.html
- S2_Wang_dataset.Rmd
