# Supplementary material for: A Practical Guide to Visualization and Statistical Analysis of R. solanacearum Infection Data Using R
Source: Front Plant Sci. 2017 Apr 24;8:623. doi: 10.3389/fpls.2017.00623 (PMC5401893; doi:10.3389/fpls.2017.00623)
Supplement: Supplementary file 2 [file Data_Sheet_2.ZIP › S2_wang.csv]

Strain	Plant	3	4	5	6	7	8	9	10	11	Batch
GMI1000	Medicago	1	3	3.5	3.5	4	NA	NA	4	NA	A
GMI1000	Medicago	2	3	3.5	3.5	4	NA	NA	4	NA	A
GMI1000	Medicago	0	0	1	3	3.5	NA	NA	4	NA	A
GMI1000	Medicago	1	3	3.5	3.5	4	NA	NA	4	NA	A
GMI1000	Medicago	0	2	2	3.5	4	NA	NA	4	NA	A
GMI1000	Medicago	0	0	0	0	2.5	NA	NA	4	NA	A
GMI1000	Medicago	0	1	3.5	3.5	4	NA	NA	4	NA	A
GMI1000	Medicago	1	3	3.5	3.5	4	NA	NA	4	NA	A
GMI1000	Medicago	2	3	3	3.5	4	NA	NA	4	NA	A
GMI1000	Medicago	1	1	2	3	3.5	NA	NA	4	NA	A
GMI1000	Medicago	0	1	3	3.5	4	NA	NA	4	NA	A
GMI1000	Medicago	2	2	3	3.5	4	NA	NA	4	NA	A
GMI1000	Medicago	0	2	3	3.5	4	NA	NA	4	NA	A
GMI1000	Medicago	0	2	3	3	3.5	NA	NA	4	NA	A
GMI1000	Medicago	0	1	2	3	3.5	NA	NA	4	NA	A
GMI1000	Medicago	2	3	3	3.5	4	NA	NA	4	NA	A
GRS138	Medicago	0	0	1	2	2	NA	NA	4	NA	A
GRS138	Medicago	0	0	0	1	3	NA	NA	4	NA	A
GRS138	Medicago	0	0	0	2	2.5	NA	NA	4	NA	A
GRS138	Medicago	0	1	1	2	2	NA	NA	4	NA	A
GRS138	Medicago	0	1	2	2	3	NA	NA	4	NA	A
GRS138	Medicago	0	0	0	0	0	NA	NA	0	NA	A
GRS138	Medicago	0	0	0	2	2	NA	NA	3.5	NA	A
GRS138	Medicago	0	0	1	1	1	NA	NA	3	NA	A
GRS138	Medicago	0	0	0	2	2.5	NA	NA	4	NA	A
GRS138	Medicago	0	0	1	3	3.5	NA	NA	4	NA	A
GRS138	Medicago	0	0	0	0	0	NA	NA	4	NA	A
GRS138	Medicago	0	0	0	0	0	NA	NA	0	NA	A
GRS138	Medicago	0	0	0	2	3	NA	NA	4	NA	A
GRS138	Medicago	0	0	0	1	2	NA	NA	3.5	NA	A
GRS138	Medicago	0	0	0	0	0	NA	NA	0	NA	A
GRS138	Medicago	0	0	0	0	1	NA	NA	3.5	NA	A
GRS460	Medicago	0	0	0	0	0	NA	NA	0	NA	A
GRS460	Medicago	0	0	0	0	0	NA	NA	0	NA	A
GRS460	Medicago	0	0	0	0	0	NA	NA	0	NA	A
GRS460	Medicago	0	0	0	0	0	NA	NA	0	NA	A
GRS460	Medicago	0	0	0	0	0	NA	NA	0	NA	A
GRS460	Medicago	0	0	0	0	0	NA	NA	0	NA	A
GRS460	Medicago	0	0	0	0	0	NA	NA	0	NA	A
GRS460	Medicago	0	0	0	0	0	NA	NA	0	NA	A
GRS460	Medicago	0	0	0	0	0	NA	NA	0	NA	A
GRS460	Medicago	0	0	0	0	0	NA	NA	0	NA	A
GRS460	Medicago	0	0	0	0	0	NA	NA	0	NA	A
GRS460	Medicago	0	0	0	0	0	NA	NA	0	NA	A
GRS460	Medicago	0	0	0	0	0	NA	NA	0	NA	A
GRS460	Medicago	0	0	0	0	0	NA	NA	2	NA	A
GRS460	Medicago	0	0	0	0	1	NA	NA	2	NA	A
GRS460	Medicago	0	0	0	0	0	NA	NA	0	NA	A
GRS447	Medicago	0	0	0	0	0	NA	NA	0	NA	A
GRS447	Medicago	0	0	0	0	0	NA	NA	0	NA	A
GRS447	Medicago	0	0	0	0	0	NA	NA	0	NA	A
GRS447	Medicago	0	0	0	0	0	NA	NA	0	NA	A
GRS447	Medicago	0	0	0	0	0	NA	NA	0	NA	A
GRS447	Medicago	0	0	0	0	0	NA	NA	0	NA	A
GRS447	Medicago	0	0	0	0	0	NA	NA	0	NA	A
GRS447	Medicago	0	0	0	0	0	NA	NA	0	NA	A
GRS447	Medicago	0	0	0	0	0	NA	NA	0	NA	A
GRS447	Medicago	0	0	0	0	0	NA	NA	0	NA	A
GRS447	Medicago	0	0	0	0	0	NA	NA	0	NA	A
GRS447	Medicago	0	0	0	0	0	NA	NA	0	NA	A
GRS447	Medicago	0	0	0	0	0	NA	NA	0	NA	A
GRS447	Medicago	0	0	0	0	0	NA	NA	0	NA	A
GRS447	Medicago	0	0	0	0	0	NA	NA	0	NA	A
GRS447	Medicago	0	0	0	0	0	NA	NA	0	NA	A
Rs531	Medicago	0	2	2	3.5	4	NA	NA	4	NA	A
Rs531	Medicago	0	0	2	3.5	4	NA	NA	4	NA	A
Rs531	Medicago	0	2	2	3.5	4	NA	NA	4	NA	A
Rs531	Medicago	2	2	3	3.5	4	NA	NA	4	NA	A
Rs531	Medicago	0	1	3	3.5	4	NA	NA	4	NA	A
Rs531	Medicago	0	1	1	3.5	4	NA	NA	4	NA	A
Rs531	Medicago	0	3	3	3.5	4	NA	NA	4	NA	A
Rs531	Medicago	0	2	2	3.5	4	NA	NA	4	NA	A
Rs531	Medicago	0	3	3.5	3.5	4	NA	NA	4	NA	A
Rs531	Medicago	0	2	3	3.5	4	NA	NA	4	NA	A
Rs531	Medicago	0	0	2	3.5	4	NA	NA	4	NA	A
Rs531	Medicago	0	2	3	3.5	4	NA	NA	4	NA	A
Rs531	Medicago	0	0	1	1	2	NA	NA	4	NA	A
Rs531	Medicago	0	0	2	3	4	NA	NA	4	NA	A
Rs531	Medicago	0	0	2	3	4	NA	NA	4	NA	A
Rs531	Medicago	0	0	0	1	4	NA	NA	4	NA	A
Rs517	Medicago	2	2	3	3.5	4	NA	NA	4	NA	A
Rs517	Medicago	0	0	0	3	3.5	NA	NA	4	NA	A
Rs517	Medicago	0	0	2	3.5	4	NA	NA	4	NA	A
Rs517	Medicago	0	0	0	3	3.5	NA	NA	4	NA	A
Rs517	Medicago	0	0	2	3.5	4	NA	NA	4	NA	A
Rs517	Medicago	0	2	2	3.5	4	NA	NA	4	NA	A
Rs517	Medicago	0	0	0	3.5	4	NA	NA	4	NA	A
Rs517	Medicago	0	0	0	0	0	NA	NA	4	NA	A
Rs517	Medicago	0	1	2	3.5	4	NA	NA	4	NA	A
Rs517	Medicago	2	3	3.5	3.5	4	NA	NA	4	NA	A
Rs517	Medicago	0	0	1	2	4	NA	NA	4	NA	A
Rs517	Medicago	0	0	2	3	4	NA	NA	4	NA	A
Rs517	Medicago	0	0	0	1	3	NA	NA	4	NA	A
Rs517	Medicago	0	1	2	3.5	4	NA	NA	4	NA	A
Rs517	Medicago	0	0	0	0	0	NA	NA	4	NA	A
Rs517	Medicago	0	0	0	0	0	NA	NA	4	NA	A
Rs549	Medicago	3	3	4	4	4	NA	NA	4	NA	A
Rs549	Medicago	1	3	3.5	4	4	NA	NA	4	NA	A
Rs549	Medicago	0	3	3.5	4	4	NA	NA	4	NA	A
Rs549	Medicago	0	2	3	4	4	NA	NA	4	NA	A
Rs549	Medicago	0	1	3	4	4	NA	NA	4	NA	A
Rs549	Medicago	0	2	3	4	4	NA	NA	4	NA	A
Rs549	Medicago	0	2	3	3.5	4	NA	NA	4	NA	A
Rs549	Medicago	0	0	1	3.5	4	NA	NA	4	NA	A
Rs549	Medicago	0	0	0	1	3	NA	NA	3	NA	A
Rs549	Medicago	2	2	3	4	4	NA	NA	4	NA	A
Rs549	Medicago	0	2	3	4	4	NA	NA	4	NA	A
Rs549	Medicago	1	1	3	3.5	4	NA	NA	4	NA	A
Rs549	Medicago	0	1	2	3.5	4	NA	NA	4	NA	A
Rs549	Medicago	0	0	2	3	4	NA	NA	4	NA	A
Rs549	Medicago	0	0	3	3.5	4	NA	NA	4	NA	A
Rs549	Medicago	0	0	1	3	4	NA	NA	4	NA	A
GMI1000	Medicago	0.00	0	0	NA	4	NA	NA	4	4	C-I
GMI1000	Medicago	0.00	0	3	NA	4	NA	NA	4	4	C-I
GMI1000	Medicago	0	0	3	NA	4	NA	NA	4	4	C-I
GMI1000	Medicago	0	2	3	NA	4	NA	NA	4	4	C-I
GMI1000	Medicago	0	1	3	NA	4	NA	NA	4	4	C-I
GMI1000	Medicago	0	0	1	NA	4	NA	NA	4	4	C-I
GMI1000	Medicago	0	0	1	NA	4	NA	NA	4	4	C-I
GMI1000	Medicago	0	0	0	NA	4	NA	NA	4	4	C-I
GMI1000	Medicago	0	0	3	NA	4	NA	NA	4	4	C-I
GMI1000	Medicago	0	1	3	NA	4	NA	NA	4	4	C-I
GMI1000	Medicago	0	0	3	NA	4	NA	NA	4	4	C-I
GMI1000	Medicago	0	0	3	NA	4	NA	NA	4	4	C-I
GMI1000	Medicago	0	0	3	NA	4	NA	NA	4	4	C-I
GRS138	Medicago	0	0	0	NA	3	NA	NA	4	4	C-I
GRS138	Medicago	0	0	0	NA	0	NA	NA	0	0	C-I
GRS138	Medicago	0	0	0	NA	1	NA	NA	1	2	C-I
GRS138	Medicago	0	0	0	NA	0	NA	NA	0	0	C-I
GRS138	Medicago	0	0	0	NA	2	NA	NA	4	4	C-I
GRS138	Medicago	0	0	0	NA	0	NA	NA	0	0	C-I
GRS138	Medicago	0	0	0	NA	0	NA	NA	2	3	C-I
GRS138	Medicago	0	0	0	NA	0	NA	NA	0	0	C-I
GRS138	Medicago	0	0	0	NA	0	NA	NA	0	0	C-I
GRS138	Medicago	0	0	0	NA	0	NA	NA	0	2	C-I
GRS138	Medicago	0	0	0	NA	0	NA	NA	2	3	C-I
GRS138	Medicago	0	0	0	NA	0	NA	NA	1	2	C-I
GRS138	Medicago	0	0	0	NA	0	NA	NA	0	0	C-I
GRS460	Medicago	0	0	0	NA	0	NA	NA	0	0	C-I
GRS460	Medicago	0	0	0	NA	0	NA	NA	0	0	C-I
GRS460	Medicago	0	0	0	NA	0	NA	NA	0	1	C-I
GRS460	Medicago	0	0	0	NA	0	NA	NA	0	0	C-I
GRS460	Medicago	0	0	0	NA	1	NA	NA	4	4	C-I
GRS460	Medicago	0	0	0	NA	0	NA	NA	0	0	C-I
GRS460	Medicago	0	0	0	NA	0	NA	NA	0	0	C-I
GRS460	Medicago	0	0	0	NA	0	NA	NA	0	0	C-I
GRS460	Medicago	0	0	0	NA	0	NA	NA	0	0	C-I
GRS460	Medicago	0	0	0	NA	0	NA	NA	0	0	C-I
GRS460	Medicago	0	0	0	NA	0	NA	NA	0	0	C-I
GRS460	Medicago	0	0	0	NA	0	NA	NA	0	0	C-I
GRS460	Medicago	0	0	0	NA	0	NA	NA	0	0	C-I
GRS447	Medicago	0	0	0	NA	0	NA	NA	0	0	C-I
GRS447	Medicago	0	0	0	NA	0	NA	NA	0	0	C-I
GRS447	Medicago	0	0	0	NA	0	NA	NA	0	0	C-I
GRS447	Medicago	0	0	0	NA	0	NA	NA	0	0	C-I
GRS447	Medicago	0	0	0	NA	0	NA	NA	0	0	C-I
GRS447	Medicago	0	0	0	NA	0	NA	NA	0	0	C-I
GRS447	Medicago	0	0	0	NA	0	NA	NA	0	0	C-I
GRS447	Medicago	0	0	0	NA	0	NA	NA	0	0	C-I
GRS447	Medicago	0	0	0	NA	0	NA	NA	0	0	C-I
GRS447	Medicago	0	0	0	NA	0	NA	NA	0	0	C-I
GRS447	Medicago	0	0	0	NA	0	NA	NA	0	0	C-I
GRS447	Medicago	0	0	0	NA	1	NA	NA	1	2	C-I
GRS447	Medicago	0	0	0	NA	0	NA	NA	0	0	C-I
Rs531	Medicago	0	0	3	NA	4	NA	NA	4	4	C-I
Rs531	Medicago	0	0	3	NA	4	NA	NA	4	4	C-I
Rs531	Medicago	0	0	0	NA	4	NA	NA	4	4	C-I
Rs531	Medicago	0	0	0	NA	4	NA	NA	4	4	C-I
Rs531	Medicago	0	0	1	NA	4	NA	NA	4	4	C-I
Rs531	Medicago	0	0	0	NA	4	NA	NA	4	4	C-I
Rs531	Medicago	0	0	2	NA	4	NA	NA	4	4	C-I
Rs531	Medicago	0	0	2	NA	4	NA	NA	4	4	C-I
Rs531	Medicago	0	0	3	NA	4	NA	NA	4	4	C-I
Rs531	Medicago	0	0	0	NA	4	NA	NA	4	4	C-I
Rs531	Medicago	0	0	0	NA	4	NA	NA	4	4	C-I
Rs531	Medicago	0	0	0	NA	4	NA	NA	4	4	C-I
Rs531	Medicago	0	0	1	NA	4	NA	NA	4	4	C-I
Rs517	Medicago	0	0	0	NA	4	NA	NA	4	4	C-I
Rs517	Medicago	0	0	0	NA	4	NA	NA	4	4	C-I
Rs517	Medicago	0	0	0	NA	4	NA	NA	4	4	C-I
Rs517	Medicago	0	0	0	NA	4	NA	NA	4	4	C-I
Rs517	Medicago	0	0	0	NA	4	NA	NA	4	4	C-I
Rs517	Medicago	0	0	2	NA	4	NA	NA	4	4	C-I
Rs517	Medicago	0	1	2	NA	4	NA	NA	4	4	C-I
Rs517	Medicago	0	2	3	NA	4	NA	NA	4	4	C-I
Rs517	Medicago	0	1	3	NA	4	NA	NA	4	4	C-I
Rs517	Medicago	0	0	2	NA	4	NA	NA	4	4	C-I
Rs517	Medicago	0	1	3	NA	4	NA	NA	4	4	C-I
Rs517	Medicago	0	2	3	NA	4	NA	NA	4	4	C-I
Rs517	Medicago	0	0	0	NA	4	NA	NA	4	4	C-I
Rs549	Medicago	0	0	0	NA	4	NA	NA	4	4	C-I
Rs549	Medicago	0	0	1	NA	4	NA	NA	4	4	C-I
Rs549	Medicago	0	0	0	NA	4	NA	NA	4	4	C-I
Rs549	Medicago	0	0	0	NA	4	NA	NA	4	4	C-I
Rs549	Medicago	0	0	1	NA	4	NA	NA	4	4	C-I
Rs549	Medicago	0	0	1	NA	4	NA	NA	4	4	C-I
Rs549	Medicago	0	0	0	NA	4	NA	NA	4	4	C-I
Rs549	Medicago	0	0	0	NA	4	NA	NA	4	4	C-I
Rs549	Medicago	0	1	3	NA	4	NA	NA	4	4	C-I
Rs549	Medicago	0	0	0	NA	4	NA	NA	4	4	C-I
Rs549	Medicago	0	0	0	NA	4	NA	NA	4	4	C-I
Rs549	Medicago	0	0	1	NA	4	NA	NA	4	4	C-I
Rs549	Medicago	0	0	0	NA	4	NA	NA	4	4	C-I
GMI1000	Medicago	0.00	0	3	NA	4	NA	NA	4	4	C-II
GMI1000	Medicago	0.00	0	2	NA	4	NA	NA	4	4	C-II
GMI1000	Medicago	0	0	0	NA	4	NA	NA	4	4	C-II
GMI1000	Medicago	0	0	0	NA	4	NA	NA	4	4	C-II
GMI1000	Medicago	0	0	2	NA	4	NA	NA	4	4	C-II
GMI1000	Medicago	0	0	3	NA	4	NA	NA	4	4	C-II
GMI1000	Medicago	0	0	2	NA	4	NA	NA	4	4	C-II
GMI1000	Medicago	0	0	2	NA	4	NA	NA	4	4	C-II
GMI1000	Medicago	0	0	1	NA	4	NA	NA	4	4	C-II
GMI1000	Medicago	0	0	0	NA	4	NA	NA	4	4	C-II
GMI1000	Medicago	0	0	1	NA	4	NA	NA	4	4	C-II
GMI1000	Medicago	0	0	0	NA	4	NA	NA	4	4	C-II
GMI1000	Medicago	0	1	2	NA	4	NA	NA	4	4	C-II
GRS138	Medicago	0.00	0.00	0.00	NA	0	NA	NA	0	1.00	C-II
GRS138	Medicago	0.00	0.00	0.00	NA	0	NA	NA	0	0.00	C-II
GRS138	Medicago	0	0	0	NA	0	NA	NA	0	0	C-II
GRS138	Medicago	0	0	0	NA	0	NA	NA	1	2	C-II
GRS138	Medicago	0	0	0	NA	1	NA	NA	3	4	C-II
GRS138	Medicago	0	0	0	NA	0	NA	NA	0	0	C-II
GRS138	Medicago	0	0	0	NA	0	NA	NA	0	0	C-II
GRS138	Medicago	0	0	0	NA	2	NA	NA	4	4	C-II
GRS138	Medicago	0	0	0	NA	3	NA	NA	4	4	C-II
GRS138	Medicago	0	0	0	NA	1	NA	NA	2	3	C-II
GRS138	Medicago	0	0	0	NA	3	NA	NA	3	4	C-II
GRS138	Medicago	0	0	0	NA	0	NA	NA	0	0	C-II
GRS138	Medicago	0	0	0	NA	0	NA	NA	0	0	C-II
GRS460	Medicago	0.00	0.00	0.00	NA	0	NA	NA	0	0	C-II
GRS460	Medicago	0.00	0.00	0.00	NA	0	NA	NA	0	0	C-II
GRS460	Medicago	0	0	0	NA	0	NA	NA	0	0	C-II
GRS460	Medicago	0	0	0	NA	0	NA	NA	0	0	C-II
GRS460	Medicago	0	0	0	NA	0	NA	NA	0	0	C-II
GRS460	Medicago	0	0	0	NA	0	NA	NA	0	0	C-II
GRS460	Medicago	0	0	0	NA	0	NA	NA	0	0	C-II
GRS460	Medicago	0	0	0	NA	0	NA	NA	0	0	C-II
GRS460	Medicago	0	0	0	NA	0	NA	NA	0	0	C-II
GRS460	Medicago	0	0	0	NA	0	NA	NA	0	0	C-II
GRS460	Medicago	0	0	0	NA	0	NA	NA	0	0	C-II
GRS460	Medicago	0	0	0	NA	0	NA	NA	0	0	C-II
GRS460	Medicago	0	0	0	NA	0	NA	NA	0	0	C-II
GRS447	Medicago	0.00	0.00	0.00	NA	1	NA	NA	2	2.00	C-II
GRS447	Medicago	0.00	0.00	0.00	NA	0	NA	NA	0	0.00	C-II
GRS447	Medicago	0	0	0	NA	0	NA	NA	0	0	C-II
GRS447	Medicago	0	0	0	NA	0	NA	NA	0	0	C-II
GRS447	Medicago	0	0	0	NA	0	NA	NA	0	0	C-II
GRS447	Medicago	0	0	0	NA	0	NA	NA	0	0	C-II
GRS447	Medicago	0	0	0	NA	0	NA	NA	0	0	C-II
GRS447	Medicago	0	0	0	NA	0	NA	NA	0	0	C-II
GRS447	Medicago	0	0	0	NA	0	NA	NA	0	0	C-II
GRS447	Medicago	0	0	0	NA	0	NA	NA	0	0	C-II
GRS447	Medicago	0	0	0	NA	0	NA	NA	0	0	C-II
GRS447	Medicago	0	0	0	NA	0	NA	NA	0	0	C-II
GRS447	Medicago	0	0	0	NA	0	NA	NA	0	0	C-II
Rs531	Medicago	0.00	0.00	0	NA	4	NA	NA	4	4	C-II
Rs531	Medicago	0.00	0.00	2	NA	4	NA	NA	4	4	C-II
Rs531	Medicago	0	0	0	NA	4	NA	NA	4	4	C-II
Rs531	Medicago	0	0	1	NA	4	NA	NA	4	4	C-II
Rs531	Medicago	0	0	2	NA	4	NA	NA	4	4	C-II
Rs531	Medicago	0	0	1	NA	4	NA	NA	4	4	C-II
Rs531	Medicago	0	0	0	NA	4	NA	NA	4	4	C-II
Rs531	Medicago	0	0	0	NA	4	NA	NA	4	4	C-II
Rs531	Medicago	0	0	3	NA	4	NA	NA	4	4	C-II
Rs531	Medicago	0	0	3	NA	4	NA	NA	4	4	C-II
Rs531	Medicago	0	0	0	NA	4	NA	NA	4	4	C-II
Rs531	Medicago	0	0	0	NA	4	NA	NA	4	4	C-II
Rs531	Medicago	0	0	1	NA	4	NA	NA	4	4	C-II
Rs517	Medicago	0.00	0.00	2	NA	4	NA	NA	4	4	C-II
Rs517	Medicago	0.00	0.00	0	NA	4	NA	NA	4	4	C-II
Rs517	Medicago	0	0	0	NA	0	NA	NA	3	4	C-II
Rs517	Medicago	0	0	0	NA	3	NA	NA	4	4	C-II
Rs517	Medicago	0	0	0	NA	4	NA	NA	4	4	C-II
Rs517	Medicago	0	0	2	NA	4	NA	NA	4	4	C-II
Rs517	Medicago	0	0	1	NA	4	NA	NA	4	4	C-II
Rs517	Medicago	0	0	0	NA	1	NA	NA	3	4	C-II
Rs517	Medicago	0	0	0	NA	4	NA	NA	4	4	C-II
Rs517	Medicago	0	0	3	NA	4	NA	NA	4	4	C-II
Rs517	Medicago	0	0	1	NA	4	NA	NA	4	4	C-II
Rs517	Medicago	0	0	2	NA	4	NA	NA	4	4	C-II
Rs517	Medicago	0	0	0	NA	4	NA	NA	4	4	C-II
Rs549	Medicago	0.00	0	0	NA	0	NA	NA	0	0	C-II
Rs549	Medicago	0.00	1	3	NA	4	NA	NA	4	4	C-II
Rs549	Medicago	0	0	0	NA	4	NA	NA	4	4	C-II
Rs549	Medicago	0	0	0	NA	4	NA	NA	4	4	C-II
Rs549	Medicago	0	0	0	NA	0	NA	NA	3	4	C-II
Rs549	Medicago	0	0	0	NA	4	NA	NA	4	4	C-II
Rs549	Medicago	0	0	3	NA	4	NA	NA	4	4	C-II
Rs549	Medicago	0	1	2	NA	4	NA	NA	4	4	C-II
Rs549	Medicago	0	0	0	NA	0	NA	NA	1	3	C-II
Rs549	Medicago	0	0	2	NA	4	NA	NA	4	4	C-II
Rs549	Medicago	0	0	2	NA	4	NA	NA	4	4	C-II
Rs549	Medicago	0	2	2	NA	4	NA	NA	4	4	C-II
Rs549	Medicago	0	1	3	NA	4	NA	NA	4	4	C-II
GMI1000	Medicago	0	3	3	NA	4	NA	NA	4	4	B-I
GMI1000	Medicago	0	0	0	NA	1	NA	NA	4	4	B-I
GMI1000	Medicago	0	3	3.5	NA	4	NA	NA	4	4	B-I
GMI1000	Medicago	0	0	3	NA	4	NA	NA	4	4	B-I
GMI1000	Medicago	0	0	3	NA	4	NA	NA	4	4	B-I
GMI1000	Medicago	0	0	3	NA	4	NA	NA	4	4	B-I
GMI1000	Medicago	0	2	3	NA	4	NA	NA	4	4	B-I
GMI1000	Medicago	0	1	2	NA	4	NA	NA	4	4	B-I
GMI1000	Medicago	0	1	3	NA	4	NA	NA	4	4	B-I
GMI1000	Medicago	0	1	3	NA	4	NA	NA	4	4	B-I
GMI1000	Medicago	0	0	3	NA	4	NA	NA	4	4	B-I
GMI1000	Medicago	0	0	1	NA	2	NA	NA	4	4	B-I
GMI1000	Medicago	0	0	0	NA	3	NA	NA	4	4	B-I
GRS138	Medicago	0	0	0	NA	0	NA	NA	1	3	B-I
GRS138	Medicago	0	0	0	NA	0	NA	NA	0	0	B-I
GRS138	Medicago	0	0	0	NA	0	NA	NA	0	0	B-I
GRS138	Medicago	0	0	0	NA	3	NA	NA	4	4	B-I
GRS138	Medicago	0	0	0	NA	0	NA	NA	0	0	B-I
GRS138	Medicago	0	0	0	NA	3	NA	NA	4	4	B-I
GRS138	Medicago	0	0	0	NA	0	NA	NA	0	0	B-I
GRS138	Medicago	0	0	0	NA	0	NA	NA	0	0	B-I
GRS138	Medicago	0	0	0	NA	3	NA	NA	4	4	B-I
GRS138	Medicago	0	0	0	NA	0	NA	NA	0	3	B-I
GRS138	Medicago	0	0	0	NA	3	NA	NA	4	4	B-I
GRS138	Medicago	0	0	0	NA	0	NA	NA	0	0	B-I
GRS138	Medicago	0	0	0	NA	2	NA	NA	4	4	B-I
GRS460	Medicago	0	0	0	NA	0	NA	NA	0	0	B-I
GRS460	Medicago	0	0	0	NA	0	NA	NA	0	0	B-I
GRS460	Medicago	0	0	0	NA	0	NA	NA	0	0	B-I
GRS460	Medicago	0	0	0	NA	0	NA	NA	0	0	B-I
GRS460	Medicago	0	0	0	NA	0	NA	NA	0	0	B-I
GRS460	Medicago	0	0	0	NA	0	NA	NA	0	0	B-I
GRS460	Medicago	0	0	0	NA	0	NA	NA	0	0	B-I
GRS460	Medicago	0	0	0	NA	0	NA	NA	0	0	B-I
GRS460	Medicago	0	0	0	NA	0	NA	NA	0	0	B-I
GRS460	Medicago	0	0	0	NA	0	NA	NA	0	0	B-I
GRS460	Medicago	0	0	0	NA	0	NA	NA	0	0	B-I
GRS460	Medicago	0	0	0	NA	0	NA	NA	0	0	B-I
GRS460	Medicago	0	0	0	NA	0	NA	NA	0	0	B-I
GRS447	Medicago	0	0	0	NA	0	NA	NA	1	1	B-I
GRS447	Medicago	0	0	0	NA	0	NA	NA	0	0	B-I
GRS447	Medicago	0	0	0	NA	0	NA	NA	0	0	B-I
GRS447	Medicago	0	0	0	NA	0	NA	NA	0	0	B-I
GRS447	Medicago	0	0	0	NA	0	NA	NA	0	0	B-I
GRS447	Medicago	0	0	0	NA	0	NA	NA	0	0	B-I
GRS447	Medicago	0	0	0	NA	0	NA	NA	0	1	B-I
GRS447	Medicago	0	0	0	NA	0	NA	NA	0	0	B-I
GRS447	Medicago	0	0	0	NA	0	NA	NA	0	0	B-I
GRS447	Medicago	0	0	0	NA	0	NA	NA	0	0	B-I
GRS447	Medicago	0	0	0	NA	0	NA	NA	0	0	B-I
GRS447	Medicago	0	0	0	NA	0	NA	NA	0	0	B-I
GRS447	Medicago	0	0	0	NA	0	NA	NA	0	0	B-I
Rs531	Medicago	0	0	0	NA	4	NA	NA	4	4	B-I
Rs531	Medicago	0	0	3	NA	4	NA	NA	4	4	B-I
Rs531	Medicago	0	0	0	NA	0	NA	NA	0	0	B-I
Rs531	Medicago	0	0	2	NA	4	NA	NA	4	4	B-I
Rs531	Medicago	0	0	1	NA	4	NA	NA	4	4	B-I
Rs531	Medicago	0	3	3	NA	4	NA	NA	4	4	B-I
Rs531	Medicago	0	1	3	NA	4	NA	NA	4	4	B-I
Rs531	Medicago	0	0	3	NA	4	NA	NA	4	4	B-I
Rs531	Medicago	0	0	1	NA	4	NA	NA	4	4	B-I
Rs531	Medicago	0	0	0	NA	4	NA	NA	4	4	B-I
Rs531	Medicago	0	0	3	NA	4	NA	NA	4	4	B-I
Rs531	Medicago	0	0	0	NA	4	NA	NA	4	4	B-I
Rs531	Medicago	0	1	3	NA	4	NA	NA	4	4	B-I
Rs517	Medicago	0	1	3	NA	4	NA	NA	4	4	B-I
Rs517	Medicago	0	0	0	NA	2	NA	NA	4	4	B-I
Rs517	Medicago	0	0	1	NA	4	NA	NA	4	4	B-I
Rs517	Medicago	0	0	0	NA	3	NA	NA	4	4	B-I
Rs517	Medicago	0	0	1	NA	3	NA	NA	4	4	B-I
Rs517	Medicago	0	0	3	NA	4	NA	NA	4	4	B-I
Rs517	Medicago	0	0	0	NA	4	NA	NA	4	4	B-I
Rs517	Medicago	0	0	0	NA	1	NA	NA	4	4	B-I
Rs517	Medicago	0	0	3	NA	4	NA	NA	4	4	B-I
Rs517	Medicago	0	0	0	NA	4	NA	NA	4	4	B-I
Rs517	Medicago	0	0	3	NA	4	NA	NA	4	4	B-I
Rs517	Medicago	0	0	3	NA	4	NA	NA	4	4	B-I
Rs517	Medicago	0	0	0	NA	3	NA	NA	4	4	B-I
Rs549	Medicago	0	0	0	NA	3	NA	NA	4	4	B-I
Rs549	Medicago	0	0	0	NA	0	NA	NA	0	0	B-I
Rs549	Medicago	0	0	0	NA	3	NA	NA	4	4	B-I
Rs549	Medicago	0	0	0	NA	0	NA	NA	0	0	B-I
Rs549	Medicago	0	0	3	NA	4	NA	NA	4	4	B-I
Rs549	Medicago	0	0	0	NA	0	NA	NA	4	4	B-I
Rs549	Medicago	0	3	3	NA	4	NA	NA	4	4	B-I
Rs549	Medicago	0	0	0	NA	0	NA	NA	4	4	B-I
Rs549	Medicago	0	3	3	NA	4	NA	NA	4	4	B-I
Rs549	Medicago	0	2	3	NA	4	NA	NA	4	4	B-I
Rs549	Medicago	0	0	1	NA	3	NA	NA	4	4	B-I
Rs549	Medicago	0	0	2	NA	4	NA	NA	4	4	B-I
Rs549	Medicago	0	0	3	NA	4	NA	NA	4	4	B-I
GMI1000	Medicago	0	3	3.5	NA	4	NA	NA	4	4	B-II
GMI1000	Medicago	0	3	3.5	NA	4	NA	NA	4	4	B-II
GMI1000	Medicago	2	3.5	3.5	NA	4	NA	NA	4	4	B-II
GMI1000	Medicago	0	2.5	3.5	NA	4	NA	NA	4	4	B-II
GMI1000	Medicago	0	0	2	NA	4	NA	NA	4	4	B-II
GMI1000	Medicago	0	2	3	NA	4	NA	NA	4	4	B-II
GMI1000	Medicago	0	2	3.5	NA	4	NA	NA	4	4	B-II
GMI1000	Medicago	0	3	3.5	NA	4	NA	NA	4	4	B-II
GMI1000	Medicago	2	3.5	3.5	NA	4	NA	NA	4	4	B-II
GMI1000	Medicago	2	3.5	3.5	NA	4	NA	NA	4	4	B-II
GMI1000	Medicago	0	0	3	NA	4	NA	NA	4	4	B-II
GMI1000	Medicago	0	3.5	3.5	NA	4	NA	NA	4	4	B-II
GMI1000	Medicago	0	0	3	NA	4	NA	NA	4	4	B-II
GRS138	Medicago	0	0	0	NA	0	NA	NA	2	4	B-II
GRS138	Medicago	0	0	0	NA	0	NA	NA	2	3	B-II
GRS138	Medicago	0	0	0	NA	2	NA	NA	3	4	B-II
GRS138	Medicago	0	0	2	NA	4	NA	NA	4	4	B-II
GRS138	Medicago	0	0	0	NA	4	NA	NA	4	4	B-II
GRS138	Medicago	0	0	0	NA	0	NA	NA	0	0	B-II
GRS138	Medicago	0	0	2	NA	4	NA	NA	4	4	B-II
GRS138	Medicago	0	0	0	NA	0	NA	NA	0	0	B-II
GRS138	Medicago	0	0	0	NA	0	NA	NA	4	4	B-II
GRS138	Medicago	0	0	3	NA	4	NA	NA	4	4	B-II
GRS138	Medicago	0	0	0	NA	0	NA	NA	0	0	B-II
GRS138	Medicago	0	0	0	NA	0	NA	NA	0	0	B-II
GRS138	Medicago	0	0	0	NA	3	NA	NA	4	4	B-II
GRS460	Medicago	0	0	0	NA	0	NA	NA	0	0	B-II
GRS460	Medicago	0	0	0	NA	0	NA	NA	0	0	B-II
GRS460	Medicago	0	0	0	NA	0	NA	NA	0	0	B-II
GRS460	Medicago	0	0	0	NA	0	NA	NA	0	0	B-II
GRS460	Medicago	0	0	0	NA	0	NA	NA	0	0	B-II
GRS460	Medicago	0	0	0	NA	0	NA	NA	0	0	B-II
GRS460	Medicago	0	0	0	NA	0	NA	NA	0	0	B-II
GRS460	Medicago	0	0	0	NA	0	NA	NA	0	0	B-II
GRS460	Medicago	0	0	0	NA	1	NA	NA	3	4	B-II
GRS460	Medicago	0	0	0	NA	0	NA	NA	0	0	B-II
GRS460	Medicago	0	0	0	NA	0	NA	NA	0	0	B-II
GRS460	Medicago	0	0	0	NA	1	NA	NA	1	2	B-II
GRS460	Medicago	0	0	0	NA	0	NA	NA	1	1	B-II
GRS447	Medicago	0	0	0	NA	0	NA	NA	0	0	B-II
GRS447	Medicago	0	0	0	NA	1	NA	NA	1	2	B-II
GRS447	Medicago	0	0	0	NA	0	NA	NA	0	0	B-II
GRS447	Medicago	0	0	0	NA	0	NA	NA	0	0	B-II
GRS447	Medicago	0	0	0	NA	0	NA	NA	0	0	B-II
GRS447	Medicago	0	0	0	NA	0	NA	NA	0	0	B-II
GRS447	Medicago	0	0	0	NA	0	NA	NA	0	0	B-II
GRS447	Medicago	0	0	0	NA	0	NA	NA	0	0	B-II
GRS447	Medicago	0	0	0	NA	0	NA	NA	0	0	B-II
GRS447	Medicago	0	0	0	NA	0	NA	NA	0	0	B-II
GRS447	Medicago	0	0	0	NA	0	NA	NA	0	0	B-II
GRS447	Medicago	0	0	0	NA	0	NA	NA	0	0	B-II
GRS447	Medicago	0	0	0	NA	0	NA	NA	0	0	B-II
Rs531	Medicago	0	3	3.5	NA	4	NA	NA	4	4	B-II
Rs531	Medicago	0	0	3.5	NA	4	NA	NA	4	4	B-II
Rs531	Medicago	0	3	3.5	NA	4	NA	NA	4	4	B-II
Rs531	Medicago	0	3	3.5	NA	4	NA	NA	4	4	B-II
Rs531	Medicago	0	1	3.5	NA	4	NA	NA	4	4	B-II
Rs531	Medicago	0	0	3	NA	4	NA	NA	4	4	B-II
Rs531	Medicago	0	3	3.5	NA	4	NA	NA	4	4	B-II
Rs531	Medicago	0	3	3.5	NA	4	NA	NA	4	4	B-II
Rs531	Medicago	0	2	3	NA	4	NA	NA	4	4	B-II
Rs531	Medicago	0	1	3.5	NA	4	NA	NA	4	4	B-II
Rs531	Medicago	0	3	3.5	NA	4	NA	NA	4	4	B-II
Rs531	Medicago	0	3	3.5	NA	4	NA	NA	4	4	B-II
Rs531	Medicago	0	1	3	NA	4	NA	NA	4	4	B-II
Rs517	Medicago	0	3	3.5	NA	4	NA	NA	4	4	B-II
Rs517	Medicago	0	0	3.5	NA	4	NA	NA	4	4	B-II
Rs517	Medicago	1	3	3.5	NA	4	NA	NA	4	4	B-II
Rs517	Medicago	0	0	0	NA	4	NA	NA	4	4	B-II
Rs517	Medicago	0	0	0	NA	1	NA	NA	4	4	B-II
Rs517	Medicago	0	0	3.5	NA	4	NA	NA	4	4	B-II
Rs517	Medicago	0	2	3.5	NA	4	NA	NA	4	4	B-II
Rs517	Medicago	0	2	3.5	NA	4	NA	NA	4	4	B-II
Rs517	Medicago	0	0	0	NA	0	NA	NA	4	4	B-II
Rs517	Medicago	0	0	0	NA	4	NA	NA	4	4	B-II
Rs517	Medicago	2	3	3.5	NA	4	NA	NA	4	4	B-II
Rs517	Medicago	0	0	3.5	NA	4	NA	NA	4	4	B-II
Rs517	Medicago	0	1	3.5	NA	4	NA	NA	4	4	B-II
Rs549	Medicago	0	2	3.5	NA	4	NA	NA	4	4	B-II
Rs549	Medicago	0	0	3.5	NA	4	NA	NA	4	4	B-II
Rs549	Medicago	1	3	3.5	NA	4	NA	NA	4	4	B-II
Rs549	Medicago	0	0	0	NA	4	NA	NA	4	4	B-II
Rs549	Medicago	0	1	3.5	NA	4	NA	NA	4	4	B-II
Rs549	Medicago	0	1	3	NA	4	NA	NA	4	4	B-II
Rs549	Medicago	0	3	3.5	NA	4	NA	NA	4	4	B-II
Rs549	Medicago	0	0	3	NA	4	NA	NA	4	4	B-II
Rs549	Medicago	0	1	3.5	NA	4	NA	NA	4	4	B-II
Rs549	Medicago	0	0	3.5	NA	4	NA	NA	4	4	B-II
Rs549	Medicago	0	0	3	NA	4	NA	NA	4	4	B-II
Rs549	Medicago	0	1	3.5	NA	4	NA	NA	4	4	B-II
Rs549	Medicago	0	1	3	NA	4	NA	NA	4	4	B-II
