# Supplementary material for: A Practical Guide to Visualization and Statistical Analysis of R. solanacearum Infection Data Using R
Source: Front Plant Sci. 2017 Apr 24;8:623. doi: 10.3389/fpls.2017.00623 (PMC5401893; doi:10.3389/fpls.2017.00623)
Supplement: Supplementary file 3 [file Data_Sheet_3.ZIP]

Archive with 10 entries (10 files):
- S3_Allen_Lab_Section_I.html
- S3_Allen_Lab_Section_I.Rmd
- S3_Allen_Lab_Section_II.html
- S3_Allen_Lab_Section_II.Rmd
- S3_Allen_Lab_Section_III.html
- S3_Allen_Lab_Section_III.Rmd
- S3_LOWE_MPMI_2015.csv
- S3_Lowe-Power_mBio_2016.csv
- S3_mBio2016_long.csv
- S3_mpmi2015_long.csv
