# Supplementary material for: A Practical Guide to Visualization and Statistical Analysis of R. solanacearum Infection Data Using R
Source: Front Plant Sci. 2017 Apr 24;8:623. doi: 10.3389/fpls.2017.00623 (PMC5401893; doi:10.3389/fpls.2017.00623)
Supplement: Supplementary file 3 [file Data_Sheet_3.ZIP › S3_LOWE_MPMI_2015.csv]

DPI	A	B	C	D	E	F	G	H	I	J	K	L	M	N	O	P	Strain	Batch
1	0	0	0	0	0	0	0	0	0	0	0	0	0	0			GMI1000	1
2	0	0	0	0	0	0	0	0	0	0	0	0	0	0			GMI1000	1
3	0	0	0	0	0	0	0	0	0	0	0	0	0	0			GMI1000	1
4	0	0	0	0	0	0	0	0	0	2	0	0	0	0			GMI1000	1
5	0	0	2	0	0	0	0	0	0	3	0	0	1	0			GMI1000	1
6	0	2	4	0	0	1	4	0	3	4	0	0	3	0			GMI1000	1
7	1	4	4	0	2	1	4	0	4	4	0	4	4	1			GMI1000	1
8	2	4	4	0	4	4	4	0	4	4	0	4	4	3			GMI1000	1
9	3	4	4	0	3	4	4	1	4	4	2	4	4	3			GMI1000	1
10	4	4	4	0	4	4	4	2	4	4	3	4	4	4			GMI1000	1
11	4	4	4	3	4	4	4	4	4	4	4	4	4	4			GMI1000	1
12	4	4	4	4	4	4	4	4	4	4	4	4	4	4			GMI1000	1
13	4	4	4	4	4	4	4	4	4	4	4	4	4	4			GMI1000	1
14	4	4	4	4	4	4	4	4	4	4	4	4	4	4			GMI1000	1
1	0	0	0	0	0	0	0	0	0	0	0	0	0	0			GMI1000_fcsmut	1
2	0	0	0	0	0	0	0	0	0	0	0	0	0	0			GMI1000_fcsmut	1
3	0	0	0	0	0	0	0	0	0	0	0	0	0	0			GMI1000_fcsmut	1
4	0	0	0	0	0	0	0	0	0	0	0	0	0	0			GMI1000_fcsmut	1
5	0	0	0	0	0	0	0	0	0	1	0	0	0	1			GMI1000_fcsmut	1
6	0	0	0	0	0	0	0	0	1	4	0	1	0	4			GMI1000_fcsmut	1
7	0	0	1	2	0	0	0	0	4	4	0	4	0	4			GMI1000_fcsmut	1
8	3	0	3	4	1	1	0	0	4	4	1	4	0	4			GMI1000_fcsmut	1
9	4	0	4	4	1	2	0	0	4	4	3	4	1	4			GMI1000_fcsmut	1
10	4	2	4	4	2	4	0	1	4	4	4	4	4	4			GMI1000_fcsmut	1
11	4	4	4	4	3	4	3	4	4	4	4	4	4	4			GMI1000_fcsmut	1
12	4	4	4	4	4	4	4	4	4	4	4	4	4	4			GMI1000_fcsmut	1
13	4	4	4	4	4	4	4	4	4	4	4	4	4	4			GMI1000_fcsmut	1
14	4	4	4	4	4	4	4	4	4	4	4	4	4	4			GMI1000_fcsmut	1
1	0	0	0	0	0	0	0	0	0	0							GMI1000	2
2	0	0	0	0	0	0	0	0	0	0							GMI1000	2
3	0	0	0	0	0	0	0	0	0	0							GMI1000	2
4	0	0	0	0	0	0	0	0	0	0							GMI1000	2
5	0	0	0	0	0	0	0	3	0	0							GMI1000	2
6	2	0	0	0	0	0	0	4	0	0							GMI1000	2
7	4	1	0	0	0	4	0	4	0	0							GMI1000	2
8	4	3	0	0	0	4	0	4	3	0							GMI1000	2
9	4	4	1	2	3	4	4	4	4	0							GMI1000	2
10	4	4	4	4	4	4	4	4	4	1							GMI1000	2
11	4	4	4	4	4	4	4	4	4	4							GMI1000	2
12	4	4	4	4	4	4	4	4	4	4							GMI1000	2
1	0	0	0	0	0	0	0	0	0	0							GMI1000_fcsmut	2
2	0	0	0	0	0	0	0	0	0	0							GMI1000_fcsmut	2
3	0	0	0	0	0	0	0	0	0	0							GMI1000_fcsmut	2
4	0	0	0	0	0	0	0	0	0	2							GMI1000_fcsmut	2
5	0	0	3	0	0	0	0	0	1	4							GMI1000_fcsmut	2
6	0	0	4	2	0	0	0	0	4	4							GMI1000_fcsmut	2
7	3	0	4	4	0	0	0	0	4	4							GMI1000_fcsmut	2
8	4	0	4	4	0	0	0	0	4	4							GMI1000_fcsmut	2
9	4	0	4	4	0	0	0	0	4	4							GMI1000_fcsmut	2
10	4	1	4	4	0	3	2	0	4	4							GMI1000_fcsmut	2
11	4	3	4	4	0	4	3	0	4	4							GMI1000_fcsmut	2
12	4	4	4	4	0	4	4	0	4	4							GMI1000_fcsmut	2
1	0	0	0	0	0	0	0	0	0	0	0	0	0	0	0	0	GMI1000	3
2	0	0	0	0	0	0	0	0	0	0	0	0	0	0	0	0	GMI1000	3
3	0	0	0	0	0	0	0	0	0	0	0	0	0	0	0	0	GMI1000	3
4	0	0	0	0	0	0	0	0	0	0	0	0	0	0	0	0	GMI1000	3
5	0	1	3	4	0	0	0	0	0	4	0	0	0	2	0	0	GMI1000	3
6	0	4	4	4	1	1	0	3	0	4	0	2	0	4	1	0	GMI1000	3
7	4	4	4	4	1	0	0	4	0	4	0	4	0	4	2	0	GMI1000	3
8	4	4	4	4	4	4	1	4	0	4	0	4	1	4	4	1	GMI1000	3
9	4	4	4	4	4	4	2	4	0	4	0	4	3	4	4	4	GMI1000	3
10	4	4	4	4	4	4	3	4	3	4	0	4	4	4	4	4	GMI1000	3
11	4	4	4	4	4	4	4	4	4	4	0	4	4	4	4	4	GMI1000	3
12	4	4	4	4	4	4	4	4	4	4	0	4	4	4	4	4	GMI1000	3
13	4	4	4	4	4	4	4	4	4	4	0	4	4	4	4	4	GMI1000	3
14	4	4	4	4	4	4	4	4	4	4	0	4	4	4	4	4	GMI1000	3
1	0	0	0	0	0	0	0	0	0	0	0	0	0	0	0	0	GMI1000_fcsmut	3
2	0	0	0	0	0	0	0	0	0	0	0	0	0	0	0	0	GMI1000_fcsmut	3
3	0	0	0	0	0	0	0	0	0	0	0	0	0	0	0	0	GMI1000_fcsmut	3
4	0	0	0	0	0	0	0	0	0	0	0	0	0	0	0	0	GMI1000_fcsmut	3
5	1	1	0	0	0	0	2	0	4	0	0	0	0	1	0	0	GMI1000_fcsmut	3
6	4	4	1	0	0	3	4	0	4	0	2	2	0	2	0	0	GMI1000_fcsmut	3
7	4	4	3	0	0	4	4	0	4	1	4	4	0	4	1	1	GMI1000_fcsmut	3
8	4	4	4	0	0	4	4	0	4	4	4	4	4	4	4	4	GMI1000_fcsmut	3
9	4	4	4	0	2	4	4	2	4	4	4	4	4	4	4	4	GMI1000_fcsmut	3
10	4	4	4	0	4	4	4	4	4	4	4	4	4	4	4	4	GMI1000_fcsmut	3
11	4	4	4	0	4	4	4	4	4	4	4	4	4	4	4	4	GMI1000_fcsmut	3
12	4	4	4	0	4	4	4	4	4	4	4	4	4	4	4	4	GMI1000_fcsmut	3
13	4	4	4	0	4	4	4	4	4	4	4	4	4	4	4	4	GMI1000_fcsmut	3
14	4	4	4	0	4	4	4	4	4	4	4	4	4	4	4	4	GMI1000_fcsmut	3
1	0	0	0	0	0	0	0	0	0	0	0	0	0	0	0	0	GMI1000	4
2	0	0	0	0	0	0	0	0	0	0	0	0	0	0	0	0	GMI1000	4
3	0	0	0	0	0	0	0	0	0	0	0	0	0	0	0	0	GMI1000	4
4	0	1	2	0	0	3	0	0	0	0	0	0	4	1	0	0	GMI1000	4
5	1	4	4	1	0	4	1	0	0	0	0	2	4	4	0	0	GMI1000	4
6	4	4	4	3	1	4	2	1	0	0	0	2	4	4	2	0	GMI1000	4
7	4	4	4	4	3	4	3	4	0	1	0	4	4	4	4	3	GMI1000	4
8	4	4	4	4	4	4	4	4	0	4	1	4	4	4	4	4	GMI1000	4
9	4	4	4	4	4	4	4	4	0	4	4	4	4	4	4	4	GMI1000	4
10	4	4	4	4	4	4	4	4	0	4	4	4	4	4	4	4	GMI1000	4
11	4	4	4	4	4	4	4	4	0	4	4	4	4	4	4	4	GMI1000	4
12	4	4	4	4	4	4	4	4	0	4	4	4	4	4	4	4	GMI1000	4
13	4	4	4	4	4	4	4	4	0	4	4	4	4	4	4	4	GMI1000	4
14	4	4	4	4	4	4	4	4	0	4	4	4	4	4	4	4	GMI1000	4
1	0	0	0	0	0	0	0	0	0	0	0	0	0	0	0	0	GMI1000_fcsmut	4
2	0	0	0	0	0	0	0	0	0	0	0	0	0	0	0	0	GMI1000_fcsmut	4
3	0	0	0	0	0	0	0	0	0	0	0	0	0	0	0	0	GMI1000_fcsmut	4
4	0	4	0	0	0	0	0	2	0	0	0	0	0	0	0	0	GMI1000_fcsmut	4
5	0	4	0	0	0	0	0	4	0	4	0	4	0	0	1	1	GMI1000_fcsmut	4
6	0	4	0	2	0	0	0	4	0	4	0	4	0	0	4	2	GMI1000_fcsmut	4
7	0	4	3	4	4	0	0	4	2	4	0	4	0	0	4	4	GMI1000_fcsmut	4
8	0	4	4	4	4	0	0	4	4	4	1	4	0	1	4	4	GMI1000_fcsmut	4
9	0	4	4	4	4	0	0	4	4	4	4	4	0	3	4	4	GMI1000_fcsmut	4
10	0	4	4	4	4	0	1	4	4	4	4	4	0	4	4	4	GMI1000_fcsmut	4
11	0	4	4	4	4	0	4	4	4	4	4	4	0	4	4	4	GMI1000_fcsmut	4
12	0	4	4	4	4	3	4	4	4	4	4	4	0	4	4	4	GMI1000_fcsmut	4
13	0	4	4	4	4	4	4	4	4	4	4	4	0	4	4	4	GMI1000_fcsmut	4
14	0	4	4	4	4	4	4	4	4	4	4	4	0	4	4	4	GMI1000_fcsmut	4
1	0	0	0	0	0	0	0	0	0	0	0	0	0	0	0	0	GMI1000	5
2	0	0	0	0	0	0	0	0	0	0	0	0	0	0	0	0	GMI1000	5
3	0	0	0	0	0	0	0	0	0	0	0	0	0	0	0	0	GMI1000	5
4	0	0	0	0	0	0	0	1	0	0	2	0	0	0	0	0	GMI1000	5
5	0	0	0	0	0	0	0	4	1	1	4	0	2	1	1	0	GMI1000	5
6	0	3	0	0	1	0	0	4	1	1	4	3	4	3	4	0	GMI1000	5
7	0	4	1	1	1	0	0	4	4	4	4	4	4	4	4	0	GMI1000	5
8	0	4	1	4	1	1	0	4	4	4	4	4	4	4	4	2	GMI1000	5
9	2	4	4	4	4	3	1	4	4	4	4	4	4	4	4	3	GMI1000	5
10	3	4	4	4	4	4	1	4	4	4	4	4	4	4	4	4	GMI1000	5
11	3	4	4	4	4	4	1	4	4	4	4	4	4	4	4	4	GMI1000	5
12	4	4	4	4	4	4	2	4	4	4	4	4	4	4	4	4	GMI1000	5
13	4	4	4	4	4	4	4	4	4	4	4	4	4	4	4	4	GMI1000	5
14	4	4	4	4	4	4	4	4	4	4	4	4	4	4	4	4	GMI1000	5
1	0	0	0	0	0	0	0	0	0	0	0	0	0	0	0	0	GMI1000_fcsmut	5
2	0	0	0	0	0	0	0	0	0	0	0	0	0	0	0	0	GMI1000_fcsmut	5
3	0	0	0	0	0	0	0	0	0	0	0	0	0	0	0	0	GMI1000_fcsmut	5
4	0	0	0	0	0	0	0	0	0	0	0	0	0	0	0	0	GMI1000_fcsmut	5
5	0	0	0	0	1	0	1	3	3	0	0	2	0	0	0	0	GMI1000_fcsmut	5
6	0	0	0	0	1	0	3	4	4	3	0	4	0	0	0	4	GMI1000_fcsmut	5
7	0	0	3	2	2	0	4	4	4	4	1	4	0	0	0	4	GMI1000_fcsmut	5
8	0	0	4	4	4	0	4	4	4	4	4	4	2	0	1	4	GMI1000_fcsmut	5
9	0	0	4	4	4	0	4	4	4	4	4	4	4	0	3	4	GMI1000_fcsmut	5
10	1	1	4	4	4	0	4	4	4	4	4	4	4	0	4	4	GMI1000_fcsmut	5
11	1	1	4	4	4	2	4	4	4	4	4	4	4	0	4	4	GMI1000_fcsmut	5
12	2	1	4	4	4	4	4	4	4	4	4	4	4	1	4	4	GMI1000_fcsmut	5
13	2	1	4	4	4	4	4	4	4	4	4	4	4	1	4	4	GMI1000_fcsmut	5
14	3	1	4	4	4	4	4	4	4	4	4	4	4	2	4	4	GMI1000_fcsmut	5
1	0	0	0	0	0	0	0	0	0	0							GMI1000	6
2	0	0	0	0	0	0	0	0	0	0							GMI1000	6
3	0	0	0	0	0	0	0	0	0	0							GMI1000	6
4	0	0	0	0	0	0	0	0	0	0							GMI1000	6
5	0	0	0	0	0	0	0	3	0	0							GMI1000	6
6	2	0	0	0	0	0	0	4	0	0							GMI1000	6
7	4	1	0	0	0	4	0	4	0	0							GMI1000	6
8	4	3	0	0	0	4	0	4	3	0							GMI1000	6
9	4	4	1	2	3	4	4	4	4	0							GMI1000	6
10	4	4	4	4	4	4	4	4	4	1							GMI1000	6
11	4	4	4	4	4	4	4	4	4	4							GMI1000	6
12	4	4	4	4	4	4	4	4	4	4							GMI1000	6
1	0	0	0	0	0	0	0	0	0	0							GMI1000	6
2	0	0	0	0	0	0	0	0	0	0							GMI1000	6
3	0	0	0	0	0	0	0	0	0	0							GMI1000_fcsmut	6
4	0	0	0	0	0	0	0	0	0	2							GMI1000_fcsmut	6
5	0	0	3	0	0	0	0	0	1	4							GMI1000_fcsmut	6
6	0	0	4	2	0	0	0	0	4	4							GMI1000_fcsmut	6
7	3	0	4	4	0	0	0	0	4	4							GMI1000_fcsmut	6
8	4	0	4	4	0	0	0	0	4	4							GMI1000_fcsmut	6
9	4	0	4	4	0	0	0	0	4	4							GMI1000_fcsmut	6
10	4	1	4	4	0	3	2	0	4	4							GMI1000_fcsmut	6
11	4	3	4	4	0	4	3	0	4	4							GMI1000_fcsmut	6
12	4	4	4	4	0	4	4	0	4	4							GMI1000_fcsmut	6
