# Supplementary material for: A Practical Guide to Visualization and Statistical Analysis of R. solanacearum Infection Data Using R
Source: Front Plant Sci. 2017 Apr 24;8:623. doi: 10.3389/fpls.2017.00623 (PMC5401893; doi:10.3389/fpls.2017.00623)
Supplement: Supplementary file 3 [file Data_Sheet_3.ZIP › S3_mBio2016_long.csv]

	DPI	Strain	Batch	Plant	DI	subject	Useful
1	1	WT	1	A	0	WT.A.1	No
2	2	WT	1	A	0	WT.A.1	No
3	3	WT	1	A	0	WT.A.1	No
4	4	WT	1	A	0	WT.A.1	No
5	5	WT	1	A	0	WT.A.1	No
6	6	WT	1	A	0	WT.A.1	No
7	7	WT	1	A	0	WT.A.1	No
8	8	WT	1	A	0	WT.A.1	No
9	9	WT	1	A	0	WT.A.1	No
10	10	WT	1	A	0	WT.A.1	No
11	11	WT	1	A	0	WT.A.1	No
12	12	WT	1	A	0	WT.A.1	No
13	13	WT	1	A	0	WT.A.1	No
14	14	WT	1	A	0	WT.A.1	Yes
15	1	ko_nagGH	1	A	0	ko_nagGH.A.1	No
16	2	ko_nagGH	1	A	0	ko_nagGH.A.1	No
17	3	ko_nagGH	1	A	0	ko_nagGH.A.1	No
18	4	ko_nagGH	1	A	0	ko_nagGH.A.1	No
19	5	ko_nagGH	1	A	0	ko_nagGH.A.1	No
20	6	ko_nagGH	1	A	0	ko_nagGH.A.1	No
21	7	ko_nagGH	1	A	0	ko_nagGH.A.1	No
22	8	ko_nagGH	1	A	0	ko_nagGH.A.1	No
23	9	ko_nagGH	1	A	0	ko_nagGH.A.1	No
24	10	ko_nagGH	1	A	0	ko_nagGH.A.1	No
25	11	ko_nagGH	1	A	0	ko_nagGH.A.1	No
26	12	ko_nagGH	1	A	0	ko_nagGH.A.1	No
27	13	ko_nagGH	1	A	0	ko_nagGH.A.1	No
28	14	ko_nagGH	1	A	0	ko_nagGH.A.1	Yes
29	1	comp_nagGH	1	A	0	comp_nagGH.A.1	No
30	2	comp_nagGH	1	A	0	comp_nagGH.A.1	No
31	3	comp_nagGH	1	A	0	comp_nagGH.A.1	No
32	4	comp_nagGH	1	A	0	comp_nagGH.A.1	No
33	5	comp_nagGH	1	A	0	comp_nagGH.A.1	Yes
34	6	comp_nagGH	1	A	2	comp_nagGH.A.1	Yes
35	7	comp_nagGH	1	A	3	comp_nagGH.A.1	Yes
36	8	comp_nagGH	1	A	4	comp_nagGH.A.1	Yes
37	9	comp_nagGH	1	A	4	comp_nagGH.A.1	No
38	10	comp_nagGH	1	A	4	comp_nagGH.A.1	No
39	11	comp_nagGH	1	A	4	comp_nagGH.A.1	No
40	12	comp_nagGH	1	A	4	comp_nagGH.A.1	No
41	13	comp_nagGH	1	A	4	comp_nagGH.A.1	No
42	14	comp_nagGH	1	A	4	comp_nagGH.A.1	No
43	1	ko_nagOP	1	A	0	ko_nagOP.A.1	No
44	2	ko_nagOP	1	A	0	ko_nagOP.A.1	No
45	3	ko_nagOP	1	A	0	ko_nagOP.A.1	Yes
46	4	ko_nagOP	1	A	4	ko_nagOP.A.1	Yes
47	5	ko_nagOP	1	A	4	ko_nagOP.A.1	No
48	6	ko_nagOP	1	A	4	ko_nagOP.A.1	No
49	7	ko_nagOP	1	A	4	ko_nagOP.A.1	No
50	8	ko_nagOP	1	A	4	ko_nagOP.A.1	No
51	9	ko_nagOP	1	A	4	ko_nagOP.A.1	No
52	10	ko_nagOP	1	A	4	ko_nagOP.A.1	No
53	11	ko_nagOP	1	A	4	ko_nagOP.A.1	No
54	12	ko_nagOP	1	A	4	ko_nagOP.A.1	No
55	13	ko_nagOP	1	A	4	ko_nagOP.A.1	No
56	14	ko_nagOP	1	A	4	ko_nagOP.A.1	No
57	1	comp_nagOP	1	A	0	comp_nagOP.A.1	No
58	2	comp_nagOP	1	A	0	comp_nagOP.A.1	No
59	3	comp_nagOP	1	A	0	comp_nagOP.A.1	No
60	4	comp_nagOP	1	A	0	comp_nagOP.A.1	No
61	5	comp_nagOP	1	A	0	comp_nagOP.A.1	No
62	6	comp_nagOP	1	A	0	comp_nagOP.A.1	No
63	7	comp_nagOP	1	A	0	comp_nagOP.A.1	No
64	8	comp_nagOP	1	A	0	comp_nagOP.A.1	Yes
65	9	comp_nagOP	1	A	1	comp_nagOP.A.1	Yes
66	10	comp_nagOP	1	A	4	comp_nagOP.A.1	Yes
67	11	comp_nagOP	1	A	4	comp_nagOP.A.1	No
68	12	comp_nagOP	1	A	4	comp_nagOP.A.1	No
69	13	comp_nagOP	1	A	4	comp_nagOP.A.1	No
70	14	comp_nagOP	1	A	4	comp_nagOP.A.1	No
71	1	WT	2	A	0	WT.A.2	No
72	2	WT	2	A	0	WT.A.2	No
73	3	WT	2	A	0	WT.A.2	No
74	4	WT	2	A	0	WT.A.2	Yes
75	5	WT	2	A	1	WT.A.2	Yes
76	6	WT	2	A	1	WT.A.2	Yes
77	7	WT	2	A	4	WT.A.2	Yes
78	8	WT	2	A	4	WT.A.2	No
79	9	WT	2	A	4	WT.A.2	No
80	10	WT	2	A	4	WT.A.2	No
81	11	WT	2	A	4	WT.A.2	No
82	12	WT	2	A	4	WT.A.2	No
83	13	WT	2	A	4	WT.A.2	No
84	14	WT	2	A	4	WT.A.2	No
85	1	ko_nagGH	2	A	0	ko_nagGH.A.2	No
86	2	ko_nagGH	2	A	0	ko_nagGH.A.2	No
87	3	ko_nagGH	2	A	0	ko_nagGH.A.2	No
88	4	ko_nagGH	2	A	0	ko_nagGH.A.2	No
89	5	ko_nagGH	2	A	0	ko_nagGH.A.2	No
90	6	ko_nagGH	2	A	0	ko_nagGH.A.2	No
91	7	ko_nagGH	2	A	0	ko_nagGH.A.2	No
92	8	ko_nagGH	2	A	0	ko_nagGH.A.2	Yes
93	9	ko_nagGH	2	A	4	ko_nagGH.A.2	Yes
94	10	ko_nagGH	2	A	4	ko_nagGH.A.2	No
95	11	ko_nagGH	2	A	4	ko_nagGH.A.2	No
96	12	ko_nagGH	2	A	4	ko_nagGH.A.2	No
97	13	ko_nagGH	2	A	4	ko_nagGH.A.2	No
98	14	ko_nagGH	2	A	4	ko_nagGH.A.2	No
99	1	comp_nagGH	2	A	0	comp_nagGH.A.2	No
100	2	comp_nagGH	2	A	0	comp_nagGH.A.2	No
101	3	comp_nagGH	2	A	0	comp_nagGH.A.2	Yes
102	4	comp_nagGH	2	A	2	comp_nagGH.A.2	Yes
103	5	comp_nagGH	2	A	4	comp_nagGH.A.2	Yes
104	6	comp_nagGH	2	A	4	comp_nagGH.A.2	No
105	7	comp_nagGH	2	A	4	comp_nagGH.A.2	No
106	8	comp_nagGH	2	A	4	comp_nagGH.A.2	No
107	9	comp_nagGH	2	A	4	comp_nagGH.A.2	No
108	10	comp_nagGH	2	A	4	comp_nagGH.A.2	No
109	11	comp_nagGH	2	A	4	comp_nagGH.A.2	No
110	12	comp_nagGH	2	A	4	comp_nagGH.A.2	No
111	13	comp_nagGH	2	A	4	comp_nagGH.A.2	No
112	14	comp_nagGH	2	A	4	comp_nagGH.A.2	No
113	1	ko_nagOP	2	A	0	ko_nagOP.A.2	No
114	2	ko_nagOP	2	A	0	ko_nagOP.A.2	No
115	3	ko_nagOP	2	A	0	ko_nagOP.A.2	Yes
116	4	ko_nagOP	2	A	4	ko_nagOP.A.2	Yes
117	5	ko_nagOP	2	A	4	ko_nagOP.A.2	No
118	6	ko_nagOP	2	A	4	ko_nagOP.A.2	No
119	7	ko_nagOP	2	A	4	ko_nagOP.A.2	No
120	8	ko_nagOP	2	A	4	ko_nagOP.A.2	No
121	9	ko_nagOP	2	A	4	ko_nagOP.A.2	No
122	10	ko_nagOP	2	A	4	ko_nagOP.A.2	No
123	11	ko_nagOP	2	A	4	ko_nagOP.A.2	No
124	12	ko_nagOP	2	A	4	ko_nagOP.A.2	No
125	13	ko_nagOP	2	A	4	ko_nagOP.A.2	No
126	14	ko_nagOP	2	A	4	ko_nagOP.A.2	No
127	1	comp_nagOP	2	A	0	comp_nagOP.A.2	No
128	2	comp_nagOP	2	A	0	comp_nagOP.A.2	No
129	3	comp_nagOP	2	A	0	comp_nagOP.A.2	Yes
130	4	comp_nagOP	2	A	3	comp_nagOP.A.2	Yes
131	5	comp_nagOP	2	A	4	comp_nagOP.A.2	Yes
132	6	comp_nagOP	2	A	4	comp_nagOP.A.2	No
133	7	comp_nagOP	2	A	4	comp_nagOP.A.2	No
134	8	comp_nagOP	2	A	4	comp_nagOP.A.2	No
135	9	comp_nagOP	2	A	4	comp_nagOP.A.2	No
136	10	comp_nagOP	2	A	4	comp_nagOP.A.2	No
137	11	comp_nagOP	2	A	4	comp_nagOP.A.2	No
138	12	comp_nagOP	2	A	4	comp_nagOP.A.2	No
139	13	comp_nagOP	2	A	4	comp_nagOP.A.2	No
140	14	comp_nagOP	2	A	4	comp_nagOP.A.2	No
141	1	WT	3	A	0	WT.A.3	No
142	2	WT	3	A	0	WT.A.3	No
143	3	WT	3	A	0	WT.A.3	No
144	4	WT	3	A	0	WT.A.3	No
145	5	WT	3	A	0	WT.A.3	No
146	6	WT	3	A	0	WT.A.3	No
147	7	WT	3	A	0	WT.A.3	No
148	8	WT	3	A	0	WT.A.3	No
149	9	WT	3	A	0	WT.A.3	No
150	10	WT	3	A	0	WT.A.3	No
151	11	WT	3	A	0	WT.A.3	No
152	12	WT	3	A	0	WT.A.3	No
153	13	WT	3	A	0	WT.A.3	No
154	14	WT	3	A	0	WT.A.3	Yes
155	1	ko_nagGH	3	A	0	ko_nagGH.A.3	No
156	2	ko_nagGH	3	A	0	ko_nagGH.A.3	No
157	3	ko_nagGH	3	A	0	ko_nagGH.A.3	No
158	4	ko_nagGH	3	A	0	ko_nagGH.A.3	No
159	5	ko_nagGH	3	A	0	ko_nagGH.A.3	No
160	6	ko_nagGH	3	A	0	ko_nagGH.A.3	No
161	7	ko_nagGH	3	A	0	ko_nagGH.A.3	No
162	8	ko_nagGH	3	A	0	ko_nagGH.A.3	No
163	9	ko_nagGH	3	A	0	ko_nagGH.A.3	No
164	10	ko_nagGH	3	A	0	ko_nagGH.A.3	No
165	11	ko_nagGH	3	A	0	ko_nagGH.A.3	No
166	12	ko_nagGH	3	A	0	ko_nagGH.A.3	No
167	13	ko_nagGH	3	A	0	ko_nagGH.A.3	Yes
168	14	ko_nagGH	3	A	1	ko_nagGH.A.3	Yes
169	1	comp_nagGH	3	A	0	comp_nagGH.A.3	No
170	2	comp_nagGH	3	A	0	comp_nagGH.A.3	No
171	3	comp_nagGH	3	A	0	comp_nagGH.A.3	Yes
172	4	comp_nagGH	3	A	1	comp_nagGH.A.3	Yes
173	5	comp_nagGH	3	A	4	comp_nagGH.A.3	Yes
174	6	comp_nagGH	3	A	4	comp_nagGH.A.3	No
175	7	comp_nagGH	3	A	4	comp_nagGH.A.3	No
176	8	comp_nagGH	3	A	4	comp_nagGH.A.3	No
177	9	comp_nagGH	3	A	4	comp_nagGH.A.3	No
178	10	comp_nagGH	3	A	4	comp_nagGH.A.3	No
179	11	comp_nagGH	3	A	4	comp_nagGH.A.3	No
180	12	comp_nagGH	3	A	4	comp_nagGH.A.3	No
181	13	comp_nagGH	3	A	4	comp_nagGH.A.3	No
182	14	comp_nagGH	3	A	4	comp_nagGH.A.3	No
183	1	ko_nagOP	3	A	0	ko_nagOP.A.3	No
184	2	ko_nagOP	3	A	0	ko_nagOP.A.3	No
185	3	ko_nagOP	3	A	0	ko_nagOP.A.3	No
186	4	ko_nagOP	3	A	0	ko_nagOP.A.3	No
187	5	ko_nagOP	3	A	0	ko_nagOP.A.3	No
188	6	ko_nagOP	3	A	0	ko_nagOP.A.3	No
189	7	ko_nagOP	3	A	0	ko_nagOP.A.3	No
190	8	ko_nagOP	3	A	0	ko_nagOP.A.3	No
191	9	ko_nagOP	3	A	0	ko_nagOP.A.3	No
192	10	ko_nagOP	3	A	0	ko_nagOP.A.3	No
193	11	ko_nagOP	3	A	0	ko_nagOP.A.3	No
194	12	ko_nagOP	3	A	0	ko_nagOP.A.3	No
195	13	ko_nagOP	3	A	0	ko_nagOP.A.3	Yes
196	14	ko_nagOP	3	A	2	ko_nagOP.A.3	Yes
197	1	comp_nagOP	3	A	0	comp_nagOP.A.3	No
198	2	comp_nagOP	3	A	0	comp_nagOP.A.3	No
199	3	comp_nagOP	3	A	0	comp_nagOP.A.3	No
200	4	comp_nagOP	3	A	0	comp_nagOP.A.3	No
201	5	comp_nagOP	3	A	0	comp_nagOP.A.3	No
202	6	comp_nagOP	3	A	0	comp_nagOP.A.3	No
203	7	comp_nagOP	3	A	0	comp_nagOP.A.3	No
204	8	comp_nagOP	3	A	0	comp_nagOP.A.3	No
205	9	comp_nagOP	3	A	0	comp_nagOP.A.3	No
206	10	comp_nagOP	3	A	0	comp_nagOP.A.3	No
207	11	comp_nagOP	3	A	0	comp_nagOP.A.3	No
208	12	comp_nagOP	3	A	0	comp_nagOP.A.3	No
209	13	comp_nagOP	3	A	0	comp_nagOP.A.3	No
210	14	comp_nagOP	3	A	0	comp_nagOP.A.3	Yes
211	1	WT	4	A	0	WT.A.4	No
212	2	WT	4	A	0	WT.A.4	No
213	3	WT	4	A	0	WT.A.4	No
214	4	WT	4	A	0	WT.A.4	Yes
215	5	WT	4	A	2	WT.A.4	Yes
216	6	WT	4	A	4	WT.A.4	Yes
217	7	WT	4	A	4	WT.A.4	No
218	8	WT	4	A	4	WT.A.4	No
219	9	WT	4	A	4	WT.A.4	No
220	10	WT	4	A	4	WT.A.4	No
221	11	WT	4	A	4	WT.A.4	No
222	12	WT	4	A	4	WT.A.4	No
223	13	WT	4	A	4	WT.A.4	No
224	14	WT	4	A	4	WT.A.4	No
225	1	ko_nagGH	4	A	0	ko_nagGH.A.4	No
226	2	ko_nagGH	4	A	0	ko_nagGH.A.4	No
227	3	ko_nagGH	4	A	0	ko_nagGH.A.4	No
228	4	ko_nagGH	4	A	0	ko_nagGH.A.4	No
229	5	ko_nagGH	4	A	0	ko_nagGH.A.4	No
230	6	ko_nagGH	4	A	0	ko_nagGH.A.4	No
231	7	ko_nagGH	4	A	0	ko_nagGH.A.4	No
232	8	ko_nagGH	4	A	0	ko_nagGH.A.4	No
233	9	ko_nagGH	4	A	0	ko_nagGH.A.4	Yes
234	10	ko_nagGH	4	A	2	ko_nagGH.A.4	Yes
235	11	ko_nagGH	4	A	3	ko_nagGH.A.4	Yes
236	12	ko_nagGH	4	A	4	ko_nagGH.A.4	Yes
237	13	ko_nagGH	4	A	4	ko_nagGH.A.4	No
238	14	ko_nagGH	4	A	4	ko_nagGH.A.4	No
239	1	comp_nagGH	4	A	0	comp_nagGH.A.4	No
240	2	comp_nagGH	4	A	0	comp_nagGH.A.4	No
241	3	comp_nagGH	4	A	0	comp_nagGH.A.4	No
242	4	comp_nagGH	4	A	0	comp_nagGH.A.4	No
243	5	comp_nagGH	4	A	0	comp_nagGH.A.4	Yes
244	6	comp_nagGH	4	A	1	comp_nagGH.A.4	Yes
245	7	comp_nagGH	4	A	4	comp_nagGH.A.4	Yes
246	8	comp_nagGH	4	A	4	comp_nagGH.A.4	No
247	9	comp_nagGH	4	A	4	comp_nagGH.A.4	No
248	10	comp_nagGH	4	A	4	comp_nagGH.A.4	No
249	11	comp_nagGH	4	A	4	comp_nagGH.A.4	No
250	12	comp_nagGH	4	A	4	comp_nagGH.A.4	No
251	13	comp_nagGH	4	A	4	comp_nagGH.A.4	No
252	14	comp_nagGH	4	A	4	comp_nagGH.A.4	No
253	1	ko_nagOP	4	A	0	ko_nagOP.A.4	No
254	2	ko_nagOP	4	A	0	ko_nagOP.A.4	No
255	3	ko_nagOP	4	A	0	ko_nagOP.A.4	No
256	4	ko_nagOP	4	A	0	ko_nagOP.A.4	No
257	5	ko_nagOP	4	A	0	ko_nagOP.A.4	No
258	6	ko_nagOP	4	A	0	ko_nagOP.A.4	No
259	7	ko_nagOP	4	A	0	ko_nagOP.A.4	No
260	8	ko_nagOP	4	A	0	ko_nagOP.A.4	No
261	9	ko_nagOP	4	A	0	ko_nagOP.A.4	No
262	10	ko_nagOP	4	A	0	ko_nagOP.A.4	No
263	11	ko_nagOP	4	A	0	ko_nagOP.A.4	No
264	12	ko_nagOP	4	A	0	ko_nagOP.A.4	No
265	13	ko_nagOP	4	A	0	ko_nagOP.A.4	No
266	14	ko_nagOP	4	A	0	ko_nagOP.A.4	Yes
267	1	comp_nagOP	4	A	0	comp_nagOP.A.4	No
268	2	comp_nagOP	4	A	0	comp_nagOP.A.4	No
269	3	comp_nagOP	4	A	0	comp_nagOP.A.4	No
270	4	comp_nagOP	4	A	0	comp_nagOP.A.4	No
271	5	comp_nagOP	4	A	0	comp_nagOP.A.4	No
272	6	comp_nagOP	4	A	0	comp_nagOP.A.4	No
273	7	comp_nagOP	4	A	0	comp_nagOP.A.4	Yes
274	8	comp_nagOP	4	A	1	comp_nagOP.A.4	Yes
275	9	comp_nagOP	4	A	2	comp_nagOP.A.4	Yes
276	10	comp_nagOP	4	A	2	comp_nagOP.A.4	Yes
277	11	comp_nagOP	4	A	2	comp_nagOP.A.4	Yes
278	12	comp_nagOP	4	A	2	comp_nagOP.A.4	Yes
279	13	comp_nagOP	4	A	3	comp_nagOP.A.4	Yes
280	14	comp_nagOP	4	A	4	comp_nagOP.A.4	Yes
281	1	WT	1	B	0	WT.B.1	No
282	2	WT	1	B	0	WT.B.1	No
283	3	WT	1	B	0	WT.B.1	No
284	4	WT	1	B	0	WT.B.1	No
285	5	WT	1	B	0	WT.B.1	No
286	6	WT	1	B	0	WT.B.1	No
287	7	WT	1	B	0	WT.B.1	Yes
288	8	WT	1	B	1	WT.B.1	Yes
289	9	WT	1	B	3	WT.B.1	Yes
290	10	WT	1	B	4	WT.B.1	Yes
291	11	WT	1	B	4	WT.B.1	No
292	12	WT	1	B	4	WT.B.1	No
293	13	WT	1	B	4	WT.B.1	No
294	14	WT	1	B	4	WT.B.1	No
295	1	ko_nagGH	1	B	0	ko_nagGH.B.1	No
296	2	ko_nagGH	1	B	0	ko_nagGH.B.1	No
297	3	ko_nagGH	1	B	0	ko_nagGH.B.1	No
298	4	ko_nagGH	1	B	0	ko_nagGH.B.1	No
299	5	ko_nagGH	1	B	0	ko_nagGH.B.1	No
300	6	ko_nagGH	1	B	0	ko_nagGH.B.1	No
301	7	ko_nagGH	1	B	0	ko_nagGH.B.1	No
302	8	ko_nagGH	1	B	0	ko_nagGH.B.1	Yes
303	9	ko_nagGH	1	B	3	ko_nagGH.B.1	Yes
304	10	ko_nagGH	1	B	4	ko_nagGH.B.1	Yes
305	11	ko_nagGH	1	B	4	ko_nagGH.B.1	No
306	12	ko_nagGH	1	B	4	ko_nagGH.B.1	No
307	13	ko_nagGH	1	B	4	ko_nagGH.B.1	No
308	14	ko_nagGH	1	B	4	ko_nagGH.B.1	No
309	1	comp_nagGH	1	B	0	comp_nagGH.B.1	No
310	2	comp_nagGH	1	B	0	comp_nagGH.B.1	No
311	3	comp_nagGH	1	B	0	comp_nagGH.B.1	No
312	4	comp_nagGH	1	B	0	comp_nagGH.B.1	No
313	5	comp_nagGH	1	B	0	comp_nagGH.B.1	No
314	6	comp_nagGH	1	B	0	comp_nagGH.B.1	No
315	7	comp_nagGH	1	B	0	comp_nagGH.B.1	Yes
316	8	comp_nagGH	1	B	4	comp_nagGH.B.1	Yes
317	9	comp_nagGH	1	B	4	comp_nagGH.B.1	No
318	10	comp_nagGH	1	B	4	comp_nagGH.B.1	No
319	11	comp_nagGH	1	B	4	comp_nagGH.B.1	No
320	12	comp_nagGH	1	B	4	comp_nagGH.B.1	No
321	13	comp_nagGH	1	B	4	comp_nagGH.B.1	No
322	14	comp_nagGH	1	B	4	comp_nagGH.B.1	No
323	1	ko_nagOP	1	B	0	ko_nagOP.B.1	No
324	2	ko_nagOP	1	B	0	ko_nagOP.B.1	No
325	3	ko_nagOP	1	B	0	ko_nagOP.B.1	No
326	4	ko_nagOP	1	B	0	ko_nagOP.B.1	No
327	5	ko_nagOP	1	B	0	ko_nagOP.B.1	No
328	6	ko_nagOP	1	B	0	ko_nagOP.B.1	No
329	7	ko_nagOP	1	B	0	ko_nagOP.B.1	No
330	8	ko_nagOP	1	B	0	ko_nagOP.B.1	No
331	9	ko_nagOP	1	B	0	ko_nagOP.B.1	Yes
332	10	ko_nagOP	1	B	2	ko_nagOP.B.1	Yes
333	11	ko_nagOP	1	B	3	ko_nagOP.B.1	Yes
334	12	ko_nagOP	1	B	4	ko_nagOP.B.1	Yes
335	13	ko_nagOP	1	B	4	ko_nagOP.B.1	No
336	14	ko_nagOP	1	B	4	ko_nagOP.B.1	No
337	1	comp_nagOP	1	B	0	comp_nagOP.B.1	No
338	2	comp_nagOP	1	B	0	comp_nagOP.B.1	No
339	3	comp_nagOP	1	B	0	comp_nagOP.B.1	No
340	4	comp_nagOP	1	B	0	comp_nagOP.B.1	No
341	5	comp_nagOP	1	B	0	comp_nagOP.B.1	No
342	6	comp_nagOP	1	B	0	comp_nagOP.B.1	No
343	7	comp_nagOP	1	B	0	comp_nagOP.B.1	No
344	8	comp_nagOP	1	B	0	comp_nagOP.B.1	Yes
345	9	comp_nagOP	1	B	1	comp_nagOP.B.1	Yes
346	10	comp_nagOP	1	B	4	comp_nagOP.B.1	Yes
347	11	comp_nagOP	1	B	4	comp_nagOP.B.1	No
348	12	comp_nagOP	1	B	4	comp_nagOP.B.1	No
349	13	comp_nagOP	1	B	4	comp_nagOP.B.1	No
350	14	comp_nagOP	1	B	4	comp_nagOP.B.1	No
351	1	WT	2	B	0	WT.B.2	No
352	2	WT	2	B	0	WT.B.2	No
353	3	WT	2	B	0	WT.B.2	No
354	4	WT	2	B	0	WT.B.2	No
355	5	WT	2	B	0	WT.B.2	No
356	6	WT	2	B	0	WT.B.2	Yes
357	7	WT	2	B	2	WT.B.2	Yes
358	8	WT	2	B	4	WT.B.2	Yes
359	9	WT	2	B	4	WT.B.2	No
360	10	WT	2	B	4	WT.B.2	No
361	11	WT	2	B	4	WT.B.2	No
362	12	WT	2	B	4	WT.B.2	No
363	13	WT	2	B	4	WT.B.2	No
364	14	WT	2	B	4	WT.B.2	No
365	1	ko_nagGH	2	B	0	ko_nagGH.B.2	No
366	2	ko_nagGH	2	B	0	ko_nagGH.B.2	No
367	3	ko_nagGH	2	B	0	ko_nagGH.B.2	No
368	4	ko_nagGH	2	B	0	ko_nagGH.B.2	No
369	5	ko_nagGH	2	B	0	ko_nagGH.B.2	No
370	6	ko_nagGH	2	B	0	ko_nagGH.B.2	Yes
371	7	ko_nagGH	2	B	3	ko_nagGH.B.2	Yes
372	8	ko_nagGH	2	B	3	ko_nagGH.B.2	Yes
373	9	ko_nagGH	2	B	4	ko_nagGH.B.2	Yes
374	10	ko_nagGH	2	B	4	ko_nagGH.B.2	No
375	11	ko_nagGH	2	B	4	ko_nagGH.B.2	No
376	12	ko_nagGH	2	B	4	ko_nagGH.B.2	No
377	13	ko_nagGH	2	B	4	ko_nagGH.B.2	No
378	14	ko_nagGH	2	B	4	ko_nagGH.B.2	No
379	1	comp_nagGH	2	B	0	comp_nagGH.B.2	No
380	2	comp_nagGH	2	B	0	comp_nagGH.B.2	No
381	3	comp_nagGH	2	B	0	comp_nagGH.B.2	No
382	4	comp_nagGH	2	B	0	comp_nagGH.B.2	No
383	5	comp_nagGH	2	B	0	comp_nagGH.B.2	No
384	6	comp_nagGH	2	B	0	comp_nagGH.B.2	No
385	7	comp_nagGH	2	B	0	comp_nagGH.B.2	No
386	8	comp_nagGH	2	B	0	comp_nagGH.B.2	No
387	9	comp_nagGH	2	B	0	comp_nagGH.B.2	No
388	10	comp_nagGH	2	B	0	comp_nagGH.B.2	No
389	11	comp_nagGH	2	B	1	comp_nagGH.B.2	No
390	12	comp_nagGH	2	B	1	comp_nagGH.B.2	No
391	13	comp_nagGH	2	B	0	comp_nagGH.B.2	No
392	14	comp_nagGH	2	B	0	comp_nagGH.B.2	Yes
393	1	ko_nagOP	2	B	0	ko_nagOP.B.2	No
394	2	ko_nagOP	2	B	0	ko_nagOP.B.2	No
395	3	ko_nagOP	2	B	0	ko_nagOP.B.2	No
396	4	ko_nagOP	2	B	0	ko_nagOP.B.2	No
397	5	ko_nagOP	2	B	0	ko_nagOP.B.2	No
398	6	ko_nagOP	2	B	0	ko_nagOP.B.2	No
399	7	ko_nagOP	2	B	0	ko_nagOP.B.2	Yes
400	8	ko_nagOP	2	B	2	ko_nagOP.B.2	Yes
401	9	ko_nagOP	2	B	4	ko_nagOP.B.2	Yes
402	10	ko_nagOP	2	B	4	ko_nagOP.B.2	No
403	11	ko_nagOP	2	B	4	ko_nagOP.B.2	No
404	12	ko_nagOP	2	B	4	ko_nagOP.B.2	No
405	13	ko_nagOP	2	B	4	ko_nagOP.B.2	No
406	14	ko_nagOP	2	B	4	ko_nagOP.B.2	No
407	1	comp_nagOP	2	B	0	comp_nagOP.B.2	No
408	2	comp_nagOP	2	B	0	comp_nagOP.B.2	No
409	3	comp_nagOP	2	B	0	comp_nagOP.B.2	No
410	4	comp_nagOP	2	B	0	comp_nagOP.B.2	No
411	5	comp_nagOP	2	B	0	comp_nagOP.B.2	No
412	6	comp_nagOP	2	B	0	comp_nagOP.B.2	No
413	7	comp_nagOP	2	B	0	comp_nagOP.B.2	No
414	8	comp_nagOP	2	B	0	comp_nagOP.B.2	Yes
415	9	comp_nagOP	2	B	1	comp_nagOP.B.2	Yes
416	10	comp_nagOP	2	B	1	comp_nagOP.B.2	Yes
417	11	comp_nagOP	2	B	2	comp_nagOP.B.2	Yes
418	12	comp_nagOP	2	B	2	comp_nagOP.B.2	Yes
419	13	comp_nagOP	2	B	3	comp_nagOP.B.2	Yes
420	14	comp_nagOP	2	B	3	comp_nagOP.B.2	Yes
421	1	WT	3	B	0	WT.B.3	No
422	2	WT	3	B	0	WT.B.3	No
423	3	WT	3	B	0	WT.B.3	No
424	4	WT	3	B	0	WT.B.3	No
425	5	WT	3	B	0	WT.B.3	No
426	6	WT	3	B	0	WT.B.3	No
427	7	WT	3	B	0	WT.B.3	No
428	8	WT	3	B	0	WT.B.3	No
429	9	WT	3	B	0	WT.B.3	Yes
430	10	WT	3	B	1	WT.B.3	Yes
431	11	WT	3	B	2	WT.B.3	Yes
432	12	WT	3	B	3	WT.B.3	Yes
433	13	WT	3	B	4	WT.B.3	Yes
434	14	WT	3	B	3	WT.B.3	No
435	1	ko_nagGH	3	B	0	ko_nagGH.B.3	No
436	2	ko_nagGH	3	B	0	ko_nagGH.B.3	No
437	3	ko_nagGH	3	B	0	ko_nagGH.B.3	No
438	4	ko_nagGH	3	B	0	ko_nagGH.B.3	No
439	5	ko_nagGH	3	B	0	ko_nagGH.B.3	Yes
440	6	ko_nagGH	3	B	1	ko_nagGH.B.3	Yes
441	7	ko_nagGH	3	B	3	ko_nagGH.B.3	Yes
442	8	ko_nagGH	3	B	4	ko_nagGH.B.3	Yes
443	9	ko_nagGH	3	B	4	ko_nagGH.B.3	No
444	10	ko_nagGH	3	B	4	ko_nagGH.B.3	No
445	11	ko_nagGH	3	B	4	ko_nagGH.B.3	No
446	12	ko_nagGH	3	B	4	ko_nagGH.B.3	No
447	13	ko_nagGH	3	B	4	ko_nagGH.B.3	No
448	14	ko_nagGH	3	B	4	ko_nagGH.B.3	No
449	1	comp_nagGH	3	B	0	comp_nagGH.B.3	No
450	2	comp_nagGH	3	B	0	comp_nagGH.B.3	No
451	3	comp_nagGH	3	B	0	comp_nagGH.B.3	No
452	4	comp_nagGH	3	B	0	comp_nagGH.B.3	No
453	5	comp_nagGH	3	B	0	comp_nagGH.B.3	No
454	6	comp_nagGH	3	B	0	comp_nagGH.B.3	No
455	7	comp_nagGH	3	B	0	comp_nagGH.B.3	Yes
456	8	comp_nagGH	3	B	1	comp_nagGH.B.3	Yes
457	9	comp_nagGH	3	B	4	comp_nagGH.B.3	Yes
458	10	comp_nagGH	3	B	4	comp_nagGH.B.3	No
459	11	comp_nagGH	3	B	4	comp_nagGH.B.3	No
460	12	comp_nagGH	3	B	4	comp_nagGH.B.3	No
461	13	comp_nagGH	3	B	4	comp_nagGH.B.3	No
462	14	comp_nagGH	3	B	4	comp_nagGH.B.3	No
463	1	ko_nagOP	3	B	0	ko_nagOP.B.3	No
464	2	ko_nagOP	3	B	0	ko_nagOP.B.3	No
465	3	ko_nagOP	3	B	0	ko_nagOP.B.3	No
466	4	ko_nagOP	3	B	0	ko_nagOP.B.3	No
467	5	ko_nagOP	3	B	0	ko_nagOP.B.3	No
468	6	ko_nagOP	3	B	0	ko_nagOP.B.3	No
469	7	ko_nagOP	3	B	0	ko_nagOP.B.3	No
470	8	ko_nagOP	3	B	0	ko_nagOP.B.3	No
471	9	ko_nagOP	3	B	0	ko_nagOP.B.3	No
472	10	ko_nagOP	3	B	0	ko_nagOP.B.3	No
473	11	ko_nagOP	3	B	0	ko_nagOP.B.3	No
474	12	ko_nagOP	3	B	0	ko_nagOP.B.3	No
475	13	ko_nagOP	3	B	0	ko_nagOP.B.3	No
476	14	ko_nagOP	3	B	0	ko_nagOP.B.3	Yes
477	1	comp_nagOP	3	B	0	comp_nagOP.B.3	No
478	2	comp_nagOP	3	B	0	comp_nagOP.B.3	No
479	3	comp_nagOP	3	B	0	comp_nagOP.B.3	No
480	4	comp_nagOP	3	B	0	comp_nagOP.B.3	No
481	5	comp_nagOP	3	B	0	comp_nagOP.B.3	No
482	6	comp_nagOP	3	B	0	comp_nagOP.B.3	No
483	7	comp_nagOP	3	B	0	comp_nagOP.B.3	No
484	8	comp_nagOP	3	B	0	comp_nagOP.B.3	Yes
485	9	comp_nagOP	3	B	2	comp_nagOP.B.3	Yes
486	10	comp_nagOP	3	B	4	comp_nagOP.B.3	Yes
487	11	comp_nagOP	3	B	4	comp_nagOP.B.3	No
488	12	comp_nagOP	3	B	4	comp_nagOP.B.3	No
489	13	comp_nagOP	3	B	4	comp_nagOP.B.3	No
490	14	comp_nagOP	3	B	4	comp_nagOP.B.3	No
491	1	WT	4	B	0	WT.B.4	No
492	2	WT	4	B	0	WT.B.4	No
493	3	WT	4	B	0	WT.B.4	No
494	4	WT	4	B	0	WT.B.4	No
495	5	WT	4	B	0	WT.B.4	No
496	6	WT	4	B	0	WT.B.4	No
497	7	WT	4	B	0	WT.B.4	No
498	8	WT	4	B	0	WT.B.4	Yes
499	9	WT	4	B	1	WT.B.4	Yes
500	10	WT	4	B	2	WT.B.4	Yes
501	11	WT	4	B	1	WT.B.4	Yes
502	12	WT	4	B	4	WT.B.4	Yes
503	13	WT	4	B	4	WT.B.4	No
504	14	WT	4	B	4	WT.B.4	No
505	1	ko_nagGH	4	B	0	ko_nagGH.B.4	No
506	2	ko_nagGH	4	B	0	ko_nagGH.B.4	No
507	3	ko_nagGH	4	B	0	ko_nagGH.B.4	Yes
508	4	ko_nagGH	4	B	1	ko_nagGH.B.4	Yes
509	5	ko_nagGH	4	B	4	ko_nagGH.B.4	Yes
510	6	ko_nagGH	4	B	4	ko_nagGH.B.4	No
511	7	ko_nagGH	4	B	4	ko_nagGH.B.4	No
512	8	ko_nagGH	4	B	4	ko_nagGH.B.4	No
513	9	ko_nagGH	4	B	4	ko_nagGH.B.4	No
514	10	ko_nagGH	4	B	4	ko_nagGH.B.4	No
515	11	ko_nagGH	4	B	4	ko_nagGH.B.4	No
516	12	ko_nagGH	4	B	4	ko_nagGH.B.4	No
517	13	ko_nagGH	4	B	4	ko_nagGH.B.4	No
518	14	ko_nagGH	4	B	4	ko_nagGH.B.4	No
519	1	comp_nagGH	4	B	0	comp_nagGH.B.4	No
520	2	comp_nagGH	4	B	0	comp_nagGH.B.4	No
521	3	comp_nagGH	4	B	0	comp_nagGH.B.4	No
522	4	comp_nagGH	4	B	0	comp_nagGH.B.4	No
523	5	comp_nagGH	4	B	0	comp_nagGH.B.4	Yes
524	6	comp_nagGH	4	B	4	comp_nagGH.B.4	Yes
525	7	comp_nagGH	4	B	4	comp_nagGH.B.4	No
526	8	comp_nagGH	4	B	4	comp_nagGH.B.4	No
527	9	comp_nagGH	4	B	4	comp_nagGH.B.4	No
528	10	comp_nagGH	4	B	4	comp_nagGH.B.4	No
529	11	comp_nagGH	4	B	4	comp_nagGH.B.4	No
530	12	comp_nagGH	4	B	4	comp_nagGH.B.4	No
531	13	comp_nagGH	4	B	4	comp_nagGH.B.4	No
532	14	comp_nagGH	4	B	4	comp_nagGH.B.4	No
533	1	ko_nagOP	4	B	0	ko_nagOP.B.4	No
534	2	ko_nagOP	4	B	0	ko_nagOP.B.4	No
535	3	ko_nagOP	4	B	0	ko_nagOP.B.4	No
536	4	ko_nagOP	4	B	0	ko_nagOP.B.4	No
537	5	ko_nagOP	4	B	0	ko_nagOP.B.4	No
538	6	ko_nagOP	4	B	0	ko_nagOP.B.4	No
539	7	ko_nagOP	4	B	0	ko_nagOP.B.4	No
540	8	ko_nagOP	4	B	0	ko_nagOP.B.4	No
541	9	ko_nagOP	4	B	0	ko_nagOP.B.4	No
542	10	ko_nagOP	4	B	0	ko_nagOP.B.4	No
543	11	ko_nagOP	4	B	0	ko_nagOP.B.4	No
544	12	ko_nagOP	4	B	0	ko_nagOP.B.4	No
545	13	ko_nagOP	4	B	0	ko_nagOP.B.4	No
546	14	ko_nagOP	4	B	0	ko_nagOP.B.4	Yes
547	1	comp_nagOP	4	B	0	comp_nagOP.B.4	No
548	2	comp_nagOP	4	B	0	comp_nagOP.B.4	No
549	3	comp_nagOP	4	B	0	comp_nagOP.B.4	No
550	4	comp_nagOP	4	B	0	comp_nagOP.B.4	No
551	5	comp_nagOP	4	B	0	comp_nagOP.B.4	Yes
552	6	comp_nagOP	4	B	1	comp_nagOP.B.4	Yes
553	7	comp_nagOP	4	B	4	comp_nagOP.B.4	Yes
554	8	comp_nagOP	4	B	4	comp_nagOP.B.4	No
555	9	comp_nagOP	4	B	4	comp_nagOP.B.4	No
556	10	comp_nagOP	4	B	4	comp_nagOP.B.4	No
557	11	comp_nagOP	4	B	4	comp_nagOP.B.4	No
558	12	comp_nagOP	4	B	4	comp_nagOP.B.4	No
559	13	comp_nagOP	4	B	4	comp_nagOP.B.4	No
560	14	comp_nagOP	4	B	4	comp_nagOP.B.4	No
561	1	WT	1	C	0	WT.C.1	No
562	2	WT	1	C	0	WT.C.1	No
563	3	WT	1	C	0	WT.C.1	No
564	4	WT	1	C	0	WT.C.1	No
565	5	WT	1	C	0	WT.C.1	Yes
566	6	WT	1	C	1	WT.C.1	Yes
567	7	WT	1	C	2	WT.C.1	Yes
568	8	WT	1	C	4	WT.C.1	Yes
569	9	WT	1	C	4	WT.C.1	No
570	10	WT	1	C	4	WT.C.1	No
571	11	WT	1	C	4	WT.C.1	No
572	12	WT	1	C	4	WT.C.1	No
573	13	WT	1	C	4	WT.C.1	No
574	14	WT	1	C	4	WT.C.1	No
575	1	ko_nagGH	1	C	0	ko_nagGH.C.1	No
576	2	ko_nagGH	1	C	0	ko_nagGH.C.1	No
577	3	ko_nagGH	1	C	0	ko_nagGH.C.1	No
578	4	ko_nagGH	1	C	0	ko_nagGH.C.1	No
579	5	ko_nagGH	1	C	0	ko_nagGH.C.1	No
580	6	ko_nagGH	1	C	0	ko_nagGH.C.1	No
581	7	ko_nagGH	1	C	0	ko_nagGH.C.1	No
582	8	ko_nagGH	1	C	0	ko_nagGH.C.1	Yes
583	9	ko_nagGH	1	C	1	ko_nagGH.C.1	Yes
584	10	ko_nagGH	1	C	3	ko_nagGH.C.1	Yes
585	11	ko_nagGH	1	C	4	ko_nagGH.C.1	Yes
586	12	ko_nagGH	1	C	4	ko_nagGH.C.1	No
587	13	ko_nagGH	1	C	4	ko_nagGH.C.1	No
588	14	ko_nagGH	1	C	4	ko_nagGH.C.1	No
589	1	comp_nagGH	1	C	0	comp_nagGH.C.1	No
590	2	comp_nagGH	1	C	0	comp_nagGH.C.1	No
591	3	comp_nagGH	1	C	0	comp_nagGH.C.1	No
592	4	comp_nagGH	1	C	0	comp_nagGH.C.1	No
593	5	comp_nagGH	1	C	0	comp_nagGH.C.1	No
594	6	comp_nagGH	1	C	0	comp_nagGH.C.1	No
595	7	comp_nagGH	1	C	0	comp_nagGH.C.1	No
596	8	comp_nagGH	1	C	0	comp_nagGH.C.1	No
597	9	comp_nagGH	1	C	0	comp_nagGH.C.1	No
598	10	comp_nagGH	1	C	0	comp_nagGH.C.1	No
599	11	comp_nagGH	1	C	0	comp_nagGH.C.1	No
600	12	comp_nagGH	1	C	0	comp_nagGH.C.1	No
601	13	comp_nagGH	1	C	0	comp_nagGH.C.1	No
602	14	comp_nagGH	1	C	0	comp_nagGH.C.1	Yes
603	1	ko_nagOP	1	C	0	ko_nagOP.C.1	No
604	2	ko_nagOP	1	C	0	ko_nagOP.C.1	No
605	3	ko_nagOP	1	C	0	ko_nagOP.C.1	No
606	4	ko_nagOP	1	C	0	ko_nagOP.C.1	No
607	5	ko_nagOP	1	C	0	ko_nagOP.C.1	No
608	6	ko_nagOP	1	C	0	ko_nagOP.C.1	No
609	7	ko_nagOP	1	C	0	ko_nagOP.C.1	Yes
610	8	ko_nagOP	1	C	4	ko_nagOP.C.1	Yes
611	9	ko_nagOP	1	C	4	ko_nagOP.C.1	No
612	10	ko_nagOP	1	C	4	ko_nagOP.C.1	No
613	11	ko_nagOP	1	C	4	ko_nagOP.C.1	No
614	12	ko_nagOP	1	C	4	ko_nagOP.C.1	No
615	13	ko_nagOP	1	C	4	ko_nagOP.C.1	No
616	14	ko_nagOP	1	C	4	ko_nagOP.C.1	No
617	1	comp_nagOP	1	C	0	comp_nagOP.C.1	No
618	2	comp_nagOP	1	C	0	comp_nagOP.C.1	No
619	3	comp_nagOP	1	C	0	comp_nagOP.C.1	No
620	4	comp_nagOP	1	C	0	comp_nagOP.C.1	No
621	5	comp_nagOP	1	C	0	comp_nagOP.C.1	No
622	6	comp_nagOP	1	C	0	comp_nagOP.C.1	No
623	7	comp_nagOP	1	C	0	comp_nagOP.C.1	No
624	8	comp_nagOP	1	C	0	comp_nagOP.C.1	No
625	9	comp_nagOP	1	C	0	comp_nagOP.C.1	No
626	10	comp_nagOP	1	C	0	comp_nagOP.C.1	No
627	11	comp_nagOP	1	C	0	comp_nagOP.C.1	No
628	12	comp_nagOP	1	C	0	comp_nagOP.C.1	No
629	13	comp_nagOP	1	C	0	comp_nagOP.C.1	No
630	14	comp_nagOP	1	C	0	comp_nagOP.C.1	Yes
631	1	WT	2	C	0	WT.C.2	No
632	2	WT	2	C	0	WT.C.2	No
633	3	WT	2	C	0	WT.C.2	No
634	4	WT	2	C	0	WT.C.2	No
635	5	WT	2	C	0	WT.C.2	No
636	6	WT	2	C	0	WT.C.2	No
637	7	WT	2	C	0	WT.C.2	No
638	8	WT	2	C	0	WT.C.2	No
639	9	WT	2	C	0	WT.C.2	No
640	10	WT	2	C	0	WT.C.2	Yes
641	11	WT	2	C	2	WT.C.2	Yes
642	12	WT	2	C	3	WT.C.2	Yes
643	13	WT	2	C	4	WT.C.2	Yes
644	14	WT	2	C	4	WT.C.2	No
645	1	ko_nagGH	2	C	0	ko_nagGH.C.2	No
646	2	ko_nagGH	2	C	0	ko_nagGH.C.2	No
647	3	ko_nagGH	2	C	0	ko_nagGH.C.2	Yes
648	4	ko_nagGH	2	C	1	ko_nagGH.C.2	Yes
649	5	ko_nagGH	2	C	4	ko_nagGH.C.2	Yes
650	6	ko_nagGH	2	C	4	ko_nagGH.C.2	No
651	7	ko_nagGH	2	C	4	ko_nagGH.C.2	No
652	8	ko_nagGH	2	C	4	ko_nagGH.C.2	No
653	9	ko_nagGH	2	C	4	ko_nagGH.C.2	No
654	10	ko_nagGH	2	C	4	ko_nagGH.C.2	No
655	11	ko_nagGH	2	C	4	ko_nagGH.C.2	No
656	12	ko_nagGH	2	C	4	ko_nagGH.C.2	No
657	13	ko_nagGH	2	C	4	ko_nagGH.C.2	No
658	14	ko_nagGH	2	C	4	ko_nagGH.C.2	No
659	1	comp_nagGH	2	C	0	comp_nagGH.C.2	No
660	2	comp_nagGH	2	C	0	comp_nagGH.C.2	No
661	3	comp_nagGH	2	C	0	comp_nagGH.C.2	Yes
662	4	comp_nagGH	2	C	3	comp_nagGH.C.2	Yes
663	5	comp_nagGH	2	C	4	comp_nagGH.C.2	Yes
664	6	comp_nagGH	2	C	4	comp_nagGH.C.2	No
665	7	comp_nagGH	2	C	4	comp_nagGH.C.2	No
666	8	comp_nagGH	2	C	4	comp_nagGH.C.2	No
667	9	comp_nagGH	2	C	4	comp_nagGH.C.2	No
668	10	comp_nagGH	2	C	4	comp_nagGH.C.2	No
669	11	comp_nagGH	2	C	4	comp_nagGH.C.2	No
670	12	comp_nagGH	2	C	4	comp_nagGH.C.2	No
671	13	comp_nagGH	2	C	4	comp_nagGH.C.2	No
672	14	comp_nagGH	2	C	4	comp_nagGH.C.2	No
673	1	ko_nagOP	2	C	0	ko_nagOP.C.2	No
674	2	ko_nagOP	2	C	0	ko_nagOP.C.2	No
675	3	ko_nagOP	2	C	0	ko_nagOP.C.2	Yes
676	4	ko_nagOP	2	C	2	ko_nagOP.C.2	Yes
677	5	ko_nagOP	2	C	4	ko_nagOP.C.2	Yes
678	6	ko_nagOP	2	C	4	ko_nagOP.C.2	No
679	7	ko_nagOP	2	C	4	ko_nagOP.C.2	No
680	8	ko_nagOP	2	C	4	ko_nagOP.C.2	No
681	9	ko_nagOP	2	C	4	ko_nagOP.C.2	No
682	10	ko_nagOP	2	C	4	ko_nagOP.C.2	No
683	11	ko_nagOP	2	C	4	ko_nagOP.C.2	No
684	12	ko_nagOP	2	C	4	ko_nagOP.C.2	No
685	13	ko_nagOP	2	C	4	ko_nagOP.C.2	No
686	14	ko_nagOP	2	C	4	ko_nagOP.C.2	No
687	1	comp_nagOP	2	C	0	comp_nagOP.C.2	No
688	2	comp_nagOP	2	C	0	comp_nagOP.C.2	No
689	3	comp_nagOP	2	C	0	comp_nagOP.C.2	No
690	4	comp_nagOP	2	C	0	comp_nagOP.C.2	Yes
691	5	comp_nagOP	2	C	1	comp_nagOP.C.2	Yes
692	6	comp_nagOP	2	C	4	comp_nagOP.C.2	Yes
693	7	comp_nagOP	2	C	4	comp_nagOP.C.2	No
694	8	comp_nagOP	2	C	4	comp_nagOP.C.2	No
695	9	comp_nagOP	2	C	4	comp_nagOP.C.2	No
696	10	comp_nagOP	2	C	4	comp_nagOP.C.2	No
697	11	comp_nagOP	2	C	4	comp_nagOP.C.2	No
698	12	comp_nagOP	2	C	4	comp_nagOP.C.2	No
699	13	comp_nagOP	2	C	4	comp_nagOP.C.2	No
700	14	comp_nagOP	2	C	4	comp_nagOP.C.2	No
701	1	WT	3	C	0	WT.C.3	No
702	2	WT	3	C	0	WT.C.3	No
703	3	WT	3	C	0	WT.C.3	No
704	4	WT	3	C	0	WT.C.3	No
705	5	WT	3	C	0	WT.C.3	No
706	6	WT	3	C	0	WT.C.3	No
707	7	WT	3	C	0	WT.C.3	No
708	8	WT	3	C	0	WT.C.3	No
709	9	WT	3	C	0	WT.C.3	Yes
710	10	WT	3	C	1	WT.C.3	Yes
711	11	WT	3	C	3	WT.C.3	Yes
712	12	WT	3	C	4	WT.C.3	Yes
713	13	WT	3	C	4	WT.C.3	No
714	14	WT	3	C	4	WT.C.3	No
715	1	ko_nagGH	3	C	0	ko_nagGH.C.3	No
716	2	ko_nagGH	3	C	0	ko_nagGH.C.3	No
717	3	ko_nagGH	3	C	0	ko_nagGH.C.3	No
718	4	ko_nagGH	3	C	0	ko_nagGH.C.3	No
719	5	ko_nagGH	3	C	0	ko_nagGH.C.3	No
720	6	ko_nagGH	3	C	0	ko_nagGH.C.3	No
721	7	ko_nagGH	3	C	0	ko_nagGH.C.3	No
722	8	ko_nagGH	3	C	0	ko_nagGH.C.3	No
723	9	ko_nagGH	3	C	0	ko_nagGH.C.3	No
724	10	ko_nagGH	3	C	0	ko_nagGH.C.3	Yes
725	11	ko_nagGH	3	C	1	ko_nagGH.C.3	Yes
726	12	ko_nagGH	3	C	3	ko_nagGH.C.3	Yes
727	13	ko_nagGH	3	C	4	ko_nagGH.C.3	Yes
728	14	ko_nagGH	3	C	4	ko_nagGH.C.3	No
729	1	comp_nagGH	3	C	0	comp_nagGH.C.3	No
730	2	comp_nagGH	3	C	0	comp_nagGH.C.3	No
731	3	comp_nagGH	3	C	0	comp_nagGH.C.3	No
732	4	comp_nagGH	3	C	0	comp_nagGH.C.3	No
733	5	comp_nagGH	3	C	0	comp_nagGH.C.3	No
734	6	comp_nagGH	3	C	0	comp_nagGH.C.3	No
735	7	comp_nagGH	3	C	0	comp_nagGH.C.3	No
736	8	comp_nagGH	3	C	0	comp_nagGH.C.3	Yes
737	9	comp_nagGH	3	C	1	comp_nagGH.C.3	Yes
738	10	comp_nagGH	3	C	2	comp_nagGH.C.3	Yes
739	11	comp_nagGH	3	C	3	comp_nagGH.C.3	Yes
740	12	comp_nagGH	3	C	4	comp_nagGH.C.3	Yes
741	13	comp_nagGH	3	C	4	comp_nagGH.C.3	No
742	14	comp_nagGH	3	C	4	comp_nagGH.C.3	No
743	1	ko_nagOP	3	C	0	ko_nagOP.C.3	No
744	2	ko_nagOP	3	C	0	ko_nagOP.C.3	No
745	3	ko_nagOP	3	C	0	ko_nagOP.C.3	No
746	4	ko_nagOP	3	C	0	ko_nagOP.C.3	No
747	5	ko_nagOP	3	C	0	ko_nagOP.C.3	No
748	6	ko_nagOP	3	C	0	ko_nagOP.C.3	Yes
749	7	ko_nagOP	3	C	2	ko_nagOP.C.3	Yes
750	8	ko_nagOP	3	C	4	ko_nagOP.C.3	Yes
751	9	ko_nagOP	3	C	4	ko_nagOP.C.3	No
752	10	ko_nagOP	3	C	4	ko_nagOP.C.3	No
753	11	ko_nagOP	3	C	4	ko_nagOP.C.3	No
754	12	ko_nagOP	3	C	4	ko_nagOP.C.3	No
755	13	ko_nagOP	3	C	4	ko_nagOP.C.3	No
756	14	ko_nagOP	3	C	4	ko_nagOP.C.3	No
757	1	comp_nagOP	3	C	0	comp_nagOP.C.3	No
758	2	comp_nagOP	3	C	0	comp_nagOP.C.3	No
759	3	comp_nagOP	3	C	0	comp_nagOP.C.3	No
760	4	comp_nagOP	3	C	0	comp_nagOP.C.3	No
761	5	comp_nagOP	3	C	0	comp_nagOP.C.3	No
762	6	comp_nagOP	3	C	0	comp_nagOP.C.3	No
763	7	comp_nagOP	3	C	0	comp_nagOP.C.3	No
764	8	comp_nagOP	3	C	0	comp_nagOP.C.3	No
765	9	comp_nagOP	3	C	0	comp_nagOP.C.3	No
766	10	comp_nagOP	3	C	0	comp_nagOP.C.3	Yes
767	11	comp_nagOP	3	C	1	comp_nagOP.C.3	Yes
768	12	comp_nagOP	3	C	1	comp_nagOP.C.3	Yes
769	13	comp_nagOP	3	C	4	comp_nagOP.C.3	Yes
770	14	comp_nagOP	3	C	4	comp_nagOP.C.3	No
771	1	WT	4	C	0	WT.C.4	No
772	2	WT	4	C	0	WT.C.4	No
773	3	WT	4	C	0	WT.C.4	Yes
774	4	WT	4	C	4	WT.C.4	Yes
775	5	WT	4	C	4	WT.C.4	No
776	6	WT	4	C	4	WT.C.4	No
777	7	WT	4	C	4	WT.C.4	No
778	8	WT	4	C	4	WT.C.4	No
779	9	WT	4	C	4	WT.C.4	No
780	10	WT	4	C	4	WT.C.4	No
781	11	WT	4	C	4	WT.C.4	No
782	12	WT	4	C	4	WT.C.4	No
783	13	WT	4	C	4	WT.C.4	No
784	14	WT	4	C	4	WT.C.4	No
785	1	ko_nagGH	4	C	0	ko_nagGH.C.4	No
786	2	ko_nagGH	4	C	0	ko_nagGH.C.4	No
787	3	ko_nagGH	4	C	0	ko_nagGH.C.4	No
788	4	ko_nagGH	4	C	0	ko_nagGH.C.4	No
789	5	ko_nagGH	4	C	0	ko_nagGH.C.4	No
790	6	ko_nagGH	4	C	0	ko_nagGH.C.4	No
791	7	ko_nagGH	4	C	0	ko_nagGH.C.4	No
792	8	ko_nagGH	4	C	0	ko_nagGH.C.4	No
793	9	ko_nagGH	4	C	0	ko_nagGH.C.4	No
794	10	ko_nagGH	4	C	0	ko_nagGH.C.4	No
795	11	ko_nagGH	4	C	0	ko_nagGH.C.4	No
796	12	ko_nagGH	4	C	0	ko_nagGH.C.4	No
797	13	ko_nagGH	4	C	0	ko_nagGH.C.4	No
798	14	ko_nagGH	4	C	0	ko_nagGH.C.4	Yes
799	1	comp_nagGH	4	C	0	comp_nagGH.C.4	No
800	2	comp_nagGH	4	C	0	comp_nagGH.C.4	No
801	3	comp_nagGH	4	C	0	comp_nagGH.C.4	No
802	4	comp_nagGH	4	C	0	comp_nagGH.C.4	No
803	5	comp_nagGH	4	C	0	comp_nagGH.C.4	No
804	6	comp_nagGH	4	C	0	comp_nagGH.C.4	No
805	7	comp_nagGH	4	C	0	comp_nagGH.C.4	No
806	8	comp_nagGH	4	C	0	comp_nagGH.C.4	No
807	9	comp_nagGH	4	C	0	comp_nagGH.C.4	No
808	10	comp_nagGH	4	C	0	comp_nagGH.C.4	No
809	11	comp_nagGH	4	C	0	comp_nagGH.C.4	Yes
810	12	comp_nagGH	4	C	1	comp_nagGH.C.4	Yes
811	13	comp_nagGH	4	C	1	comp_nagGH.C.4	Yes
812	14	comp_nagGH	4	C	4	comp_nagGH.C.4	Yes
813	1	ko_nagOP	4	C	0	ko_nagOP.C.4	No
814	2	ko_nagOP	4	C	0	ko_nagOP.C.4	No
815	3	ko_nagOP	4	C	0	ko_nagOP.C.4	No
816	4	ko_nagOP	4	C	0	ko_nagOP.C.4	No
817	5	ko_nagOP	4	C	0	ko_nagOP.C.4	No
818	6	ko_nagOP	4	C	0	ko_nagOP.C.4	Yes
819	7	ko_nagOP	4	C	1	ko_nagOP.C.4	Yes
820	8	ko_nagOP	4	C	4	ko_nagOP.C.4	Yes
821	9	ko_nagOP	4	C	4	ko_nagOP.C.4	No
822	10	ko_nagOP	4	C	4	ko_nagOP.C.4	No
823	11	ko_nagOP	4	C	4	ko_nagOP.C.4	No
824	12	ko_nagOP	4	C	4	ko_nagOP.C.4	No
825	13	ko_nagOP	4	C	4	ko_nagOP.C.4	No
826	14	ko_nagOP	4	C	4	ko_nagOP.C.4	No
827	1	comp_nagOP	4	C	0	comp_nagOP.C.4	No
828	2	comp_nagOP	4	C	0	comp_nagOP.C.4	No
829	3	comp_nagOP	4	C	0	comp_nagOP.C.4	No
830	4	comp_nagOP	4	C	0	comp_nagOP.C.4	Yes
831	5	comp_nagOP	4	C	2	comp_nagOP.C.4	Yes
832	6	comp_nagOP	4	C	4	comp_nagOP.C.4	Yes
833	7	comp_nagOP	4	C	4	comp_nagOP.C.4	No
834	8	comp_nagOP	4	C	4	comp_nagOP.C.4	No
835	9	comp_nagOP	4	C	4	comp_nagOP.C.4	No
836	10	comp_nagOP	4	C	4	comp_nagOP.C.4	No
837	11	comp_nagOP	4	C	4	comp_nagOP.C.4	No
838	12	comp_nagOP	4	C	4	comp_nagOP.C.4	No
839	13	comp_nagOP	4	C	4	comp_nagOP.C.4	No
840	14	comp_nagOP	4	C	4	comp_nagOP.C.4	No
841	1	WT	1	D	0	WT.D.1	No
842	2	WT	1	D	0	WT.D.1	No
843	3	WT	1	D	0	WT.D.1	No
844	4	WT	1	D	0	WT.D.1	No
845	5	WT	1	D	0	WT.D.1	Yes
846	6	WT	1	D	1	WT.D.1	Yes
847	7	WT	1	D	1	WT.D.1	Yes
848	8	WT	1	D	4	WT.D.1	Yes
849	9	WT	1	D	4	WT.D.1	No
850	10	WT	1	D	4	WT.D.1	No
851	11	WT	1	D	4	WT.D.1	No
852	12	WT	1	D	4	WT.D.1	No
853	13	WT	1	D	4	WT.D.1	No
854	14	WT	1	D	4	WT.D.1	No
855	1	ko_nagGH	1	D	0	ko_nagGH.D.1	No
856	2	ko_nagGH	1	D	0	ko_nagGH.D.1	No
857	3	ko_nagGH	1	D	0	ko_nagGH.D.1	Yes
858	4	ko_nagGH	1	D	4	ko_nagGH.D.1	Yes
859	5	ko_nagGH	1	D	4	ko_nagGH.D.1	No
860	6	ko_nagGH	1	D	4	ko_nagGH.D.1	No
861	7	ko_nagGH	1	D	4	ko_nagGH.D.1	No
862	8	ko_nagGH	1	D	4	ko_nagGH.D.1	No
863	9	ko_nagGH	1	D	4	ko_nagGH.D.1	No
864	10	ko_nagGH	1	D	4	ko_nagGH.D.1	No
865	11	ko_nagGH	1	D	4	ko_nagGH.D.1	No
866	12	ko_nagGH	1	D	4	ko_nagGH.D.1	No
867	13	ko_nagGH	1	D	4	ko_nagGH.D.1	No
868	14	ko_nagGH	1	D	4	ko_nagGH.D.1	No
869	1	comp_nagGH	1	D	0	comp_nagGH.D.1	No
870	2	comp_nagGH	1	D	0	comp_nagGH.D.1	No
871	3	comp_nagGH	1	D	0	comp_nagGH.D.1	No
872	4	comp_nagGH	1	D	0	comp_nagGH.D.1	Yes
873	5	comp_nagGH	1	D	1	comp_nagGH.D.1	Yes
874	6	comp_nagGH	1	D	4	comp_nagGH.D.1	Yes
875	7	comp_nagGH	1	D	4	comp_nagGH.D.1	No
876	8	comp_nagGH	1	D	4	comp_nagGH.D.1	No
877	9	comp_nagGH	1	D	4	comp_nagGH.D.1	No
878	10	comp_nagGH	1	D	4	comp_nagGH.D.1	No
879	11	comp_nagGH	1	D	4	comp_nagGH.D.1	No
880	12	comp_nagGH	1	D	4	comp_nagGH.D.1	No
881	13	comp_nagGH	1	D	4	comp_nagGH.D.1	No
882	14	comp_nagGH	1	D	4	comp_nagGH.D.1	No
883	1	ko_nagOP	1	D	0	ko_nagOP.D.1	No
884	2	ko_nagOP	1	D	0	ko_nagOP.D.1	No
885	3	ko_nagOP	1	D	0	ko_nagOP.D.1	No
886	4	ko_nagOP	1	D	0	ko_nagOP.D.1	No
887	5	ko_nagOP	1	D	0	ko_nagOP.D.1	No
888	6	ko_nagOP	1	D	0	ko_nagOP.D.1	No
889	7	ko_nagOP	1	D	0	ko_nagOP.D.1	No
890	8	ko_nagOP	1	D	0	ko_nagOP.D.1	No
891	9	ko_nagOP	1	D	0	ko_nagOP.D.1	No
892	10	ko_nagOP	1	D	0	ko_nagOP.D.1	No
893	11	ko_nagOP	1	D	0	ko_nagOP.D.1	No
894	12	ko_nagOP	1	D	0	ko_nagOP.D.1	No
895	13	ko_nagOP	1	D	0	ko_nagOP.D.1	No
896	14	ko_nagOP	1	D	0	ko_nagOP.D.1	Yes
897	1	comp_nagOP	1	D	0	comp_nagOP.D.1	No
898	2	comp_nagOP	1	D	0	comp_nagOP.D.1	No
899	3	comp_nagOP	1	D	0	comp_nagOP.D.1	No
900	4	comp_nagOP	1	D	0	comp_nagOP.D.1	No
901	5	comp_nagOP	1	D	0	comp_nagOP.D.1	No
902	6	comp_nagOP	1	D	0	comp_nagOP.D.1	No
903	7	comp_nagOP	1	D	0	comp_nagOP.D.1	No
904	8	comp_nagOP	1	D	0	comp_nagOP.D.1	No
905	9	comp_nagOP	1	D	0	comp_nagOP.D.1	No
906	10	comp_nagOP	1	D	0	comp_nagOP.D.1	No
907	11	comp_nagOP	1	D	0	comp_nagOP.D.1	No
908	12	comp_nagOP	1	D	0	comp_nagOP.D.1	No
909	13	comp_nagOP	1	D	0	comp_nagOP.D.1	No
910	14	comp_nagOP	1	D	0	comp_nagOP.D.1	Yes
911	1	WT	2	D	0	WT.D.2	No
912	2	WT	2	D	0	WT.D.2	No
913	3	WT	2	D	0	WT.D.2	No
914	4	WT	2	D	0	WT.D.2	No
915	5	WT	2	D	0	WT.D.2	No
916	6	WT	2	D	0	WT.D.2	No
917	7	WT	2	D	0	WT.D.2	No
918	8	WT	2	D	0	WT.D.2	Yes
919	9	WT	2	D	1	WT.D.2	Yes
920	10	WT	2	D	4	WT.D.2	Yes
921	11	WT	2	D	4	WT.D.2	No
922	12	WT	2	D	4	WT.D.2	No
923	13	WT	2	D	4	WT.D.2	No
924	14	WT	2	D	4	WT.D.2	No
925	1	ko_nagGH	2	D	0	ko_nagGH.D.2	No
926	2	ko_nagGH	2	D	0	ko_nagGH.D.2	No
927	3	ko_nagGH	2	D	0	ko_nagGH.D.2	No
928	4	ko_nagGH	2	D	0	ko_nagGH.D.2	No
929	5	ko_nagGH	2	D	0	ko_nagGH.D.2	No
930	6	ko_nagGH	2	D	0	ko_nagGH.D.2	No
931	7	ko_nagGH	2	D	0	ko_nagGH.D.2	No
932	8	ko_nagGH	2	D	0	ko_nagGH.D.2	Yes
933	9	ko_nagGH	2	D	3	ko_nagGH.D.2	Yes
934	10	ko_nagGH	2	D	4	ko_nagGH.D.2	Yes
935	11	ko_nagGH	2	D	4	ko_nagGH.D.2	No
936	12	ko_nagGH	2	D	4	ko_nagGH.D.2	No
937	13	ko_nagGH	2	D	4	ko_nagGH.D.2	No
938	14	ko_nagGH	2	D	4	ko_nagGH.D.2	No
939	1	comp_nagGH	2	D	0	comp_nagGH.D.2	No
940	2	comp_nagGH	2	D	0	comp_nagGH.D.2	No
941	3	comp_nagGH	2	D	0	comp_nagGH.D.2	No
942	4	comp_nagGH	2	D	0	comp_nagGH.D.2	No
943	5	comp_nagGH	2	D	0	comp_nagGH.D.2	Yes
944	6	comp_nagGH	2	D	1	comp_nagGH.D.2	Yes
945	7	comp_nagGH	2	D	4	comp_nagGH.D.2	Yes
946	8	comp_nagGH	2	D	4	comp_nagGH.D.2	No
947	9	comp_nagGH	2	D	4	comp_nagGH.D.2	No
948	10	comp_nagGH	2	D	4	comp_nagGH.D.2	No
949	11	comp_nagGH	2	D	4	comp_nagGH.D.2	No
950	12	comp_nagGH	2	D	4	comp_nagGH.D.2	No
951	13	comp_nagGH	2	D	4	comp_nagGH.D.2	No
952	14	comp_nagGH	2	D	4	comp_nagGH.D.2	No
953	1	ko_nagOP	2	D	0	ko_nagOP.D.2	No
954	2	ko_nagOP	2	D	0	ko_nagOP.D.2	No
955	3	ko_nagOP	2	D	0	ko_nagOP.D.2	No
956	4	ko_nagOP	2	D	0	ko_nagOP.D.2	No
957	5	ko_nagOP	2	D	0	ko_nagOP.D.2	No
958	6	ko_nagOP	2	D	0	ko_nagOP.D.2	Yes
959	7	ko_nagOP	2	D	1	ko_nagOP.D.2	Yes
960	8	ko_nagOP	2	D	4	ko_nagOP.D.2	Yes
961	9	ko_nagOP	2	D	4	ko_nagOP.D.2	No
962	10	ko_nagOP	2	D	4	ko_nagOP.D.2	No
963	11	ko_nagOP	2	D	4	ko_nagOP.D.2	No
964	12	ko_nagOP	2	D	4	ko_nagOP.D.2	No
965	13	ko_nagOP	2	D	4	ko_nagOP.D.2	No
966	14	ko_nagOP	2	D	4	ko_nagOP.D.2	No
967	1	comp_nagOP	2	D	0	comp_nagOP.D.2	No
968	2	comp_nagOP	2	D	0	comp_nagOP.D.2	No
969	3	comp_nagOP	2	D	0	comp_nagOP.D.2	No
970	4	comp_nagOP	2	D	0	comp_nagOP.D.2	No
971	5	comp_nagOP	2	D	0	comp_nagOP.D.2	No
972	6	comp_nagOP	2	D	0	comp_nagOP.D.2	Yes
973	7	comp_nagOP	2	D	2	comp_nagOP.D.2	Yes
974	8	comp_nagOP	2	D	4	comp_nagOP.D.2	Yes
975	9	comp_nagOP	2	D	4	comp_nagOP.D.2	No
976	10	comp_nagOP	2	D	4	comp_nagOP.D.2	No
977	11	comp_nagOP	2	D	4	comp_nagOP.D.2	No
978	12	comp_nagOP	2	D	4	comp_nagOP.D.2	No
979	13	comp_nagOP	2	D	4	comp_nagOP.D.2	No
980	14	comp_nagOP	2	D	4	comp_nagOP.D.2	No
981	1	WT	3	D	0	WT.D.3	No
982	2	WT	3	D	0	WT.D.3	No
983	3	WT	3	D	0	WT.D.3	No
984	4	WT	3	D	0	WT.D.3	No
985	5	WT	3	D	0	WT.D.3	No
986	6	WT	3	D	0	WT.D.3	No
987	7	WT	3	D	0	WT.D.3	No
988	8	WT	3	D	0	WT.D.3	No
989	9	WT	3	D	0	WT.D.3	No
990	10	WT	3	D	0	WT.D.3	Yes
991	11	WT	3	D	1	WT.D.3	Yes
992	12	WT	3	D	1	WT.D.3	Yes
993	13	WT	3	D	1	WT.D.3	Yes
994	14	WT	3	D	1	WT.D.3	Yes
995	1	ko_nagGH	3	D	0	ko_nagGH.D.3	No
996	2	ko_nagGH	3	D	0	ko_nagGH.D.3	No
997	3	ko_nagGH	3	D	0	ko_nagGH.D.3	No
998	4	ko_nagGH	3	D	0	ko_nagGH.D.3	No
999	5	ko_nagGH	3	D	0	ko_nagGH.D.3	No
1000	6	ko_nagGH	3	D	0	ko_nagGH.D.3	No
1001	7	ko_nagGH	3	D	0	ko_nagGH.D.3	No
1002	8	ko_nagGH	3	D	0	ko_nagGH.D.3	Yes
1003	9	ko_nagGH	3	D	1	ko_nagGH.D.3	Yes
1004	10	ko_nagGH	3	D	4	ko_nagGH.D.3	Yes
1005	11	ko_nagGH	3	D	4	ko_nagGH.D.3	No
1006	12	ko_nagGH	3	D	4	ko_nagGH.D.3	No
1007	13	ko_nagGH	3	D	4	ko_nagGH.D.3	No
1008	14	ko_nagGH	3	D	4	ko_nagGH.D.3	No
1009	1	comp_nagGH	3	D	0	comp_nagGH.D.3	No
1010	2	comp_nagGH	3	D	0	comp_nagGH.D.3	No
1011	3	comp_nagGH	3	D	0	comp_nagGH.D.3	No
1012	4	comp_nagGH	3	D	0	comp_nagGH.D.3	No
1013	5	comp_nagGH	3	D	0	comp_nagGH.D.3	Yes
1014	6	comp_nagGH	3	D	4	comp_nagGH.D.3	Yes
1015	7	comp_nagGH	3	D	4	comp_nagGH.D.3	No
1016	8	comp_nagGH	3	D	4	comp_nagGH.D.3	No
1017	9	comp_nagGH	3	D	4	comp_nagGH.D.3	No
1018	10	comp_nagGH	3	D	4	comp_nagGH.D.3	No
1019	11	comp_nagGH	3	D	4	comp_nagGH.D.3	No
1020	12	comp_nagGH	3	D	4	comp_nagGH.D.3	No
1021	13	comp_nagGH	3	D	4	comp_nagGH.D.3	No
1022	14	comp_nagGH	3	D	4	comp_nagGH.D.3	No
1023	1	ko_nagOP	3	D	0	ko_nagOP.D.3	No
1024	2	ko_nagOP	3	D	0	ko_nagOP.D.3	No
1025	3	ko_nagOP	3	D	0	ko_nagOP.D.3	No
1026	4	ko_nagOP	3	D	0	ko_nagOP.D.3	No
1027	5	ko_nagOP	3	D	0	ko_nagOP.D.3	No
1028	6	ko_nagOP	3	D	0	ko_nagOP.D.3	No
1029	7	ko_nagOP	3	D	0	ko_nagOP.D.3	No
1030	8	ko_nagOP	3	D	0	ko_nagOP.D.3	No
1031	9	ko_nagOP	3	D	0	ko_nagOP.D.3	No
1032	10	ko_nagOP	3	D	0	ko_nagOP.D.3	No
1033	11	ko_nagOP	3	D	0	ko_nagOP.D.3	No
1034	12	ko_nagOP	3	D	0	ko_nagOP.D.3	No
1035	13	ko_nagOP	3	D	0	ko_nagOP.D.3	No
1036	14	ko_nagOP	3	D	0	ko_nagOP.D.3	Yes
1037	1	comp_nagOP	3	D	0	comp_nagOP.D.3	No
1038	2	comp_nagOP	3	D	0	comp_nagOP.D.3	No
1039	3	comp_nagOP	3	D	0	comp_nagOP.D.3	No
1040	4	comp_nagOP	3	D	0	comp_nagOP.D.3	No
1041	5	comp_nagOP	3	D	0	comp_nagOP.D.3	No
1042	6	comp_nagOP	3	D	0	comp_nagOP.D.3	No
1043	7	comp_nagOP	3	D	0	comp_nagOP.D.3	No
1044	8	comp_nagOP	3	D	0	comp_nagOP.D.3	No
1045	9	comp_nagOP	3	D	0	comp_nagOP.D.3	No
1046	10	comp_nagOP	3	D	0	comp_nagOP.D.3	No
1047	11	comp_nagOP	3	D	0	comp_nagOP.D.3	Yes
1048	12	comp_nagOP	3	D	1	comp_nagOP.D.3	Yes
1049	13	comp_nagOP	3	D	1	comp_nagOP.D.3	Yes
1050	14	comp_nagOP	3	D	1	comp_nagOP.D.3	Yes
1051	1	WT	4	D	0	WT.D.4	No
1052	2	WT	4	D	0	WT.D.4	No
1053	3	WT	4	D	0	WT.D.4	Yes
1054	4	WT	4	D	2	WT.D.4	Yes
1055	5	WT	4	D	4	WT.D.4	Yes
1056	6	WT	4	D	4	WT.D.4	No
1057	7	WT	4	D	4	WT.D.4	No
1058	8	WT	4	D	4	WT.D.4	No
1059	9	WT	4	D	4	WT.D.4	No
1060	10	WT	4	D	4	WT.D.4	No
1061	11	WT	4	D	4	WT.D.4	No
1062	12	WT	4	D	4	WT.D.4	No
1063	13	WT	4	D	4	WT.D.4	No
1064	14	WT	4	D	4	WT.D.4	No
1065	1	ko_nagGH	4	D	0	ko_nagGH.D.4	No
1066	2	ko_nagGH	4	D	0	ko_nagGH.D.4	No
1067	3	ko_nagGH	4	D	0	ko_nagGH.D.4	No
1068	4	ko_nagGH	4	D	0	ko_nagGH.D.4	No
1069	5	ko_nagGH	4	D	0	ko_nagGH.D.4	No
1070	6	ko_nagGH	4	D	0	ko_nagGH.D.4	No
1071	7	ko_nagGH	4	D	0	ko_nagGH.D.4	No
1072	8	ko_nagGH	4	D	0	ko_nagGH.D.4	No
1073	9	ko_nagGH	4	D	0	ko_nagGH.D.4	No
1074	10	ko_nagGH	4	D	0	ko_nagGH.D.4	No
1075	11	ko_nagGH	4	D	1	ko_nagGH.D.4	No
1076	12	ko_nagGH	4	D	0	ko_nagGH.D.4	No
1077	13	ko_nagGH	4	D	0	ko_nagGH.D.4	No
1078	14	ko_nagGH	4	D	0	ko_nagGH.D.4	Yes
1079	1	comp_nagGH	4	D	0	comp_nagGH.D.4	No
1080	2	comp_nagGH	4	D	0	comp_nagGH.D.4	No
1081	3	comp_nagGH	4	D	0	comp_nagGH.D.4	No
1082	4	comp_nagGH	4	D	0	comp_nagGH.D.4	No
1083	5	comp_nagGH	4	D	0	comp_nagGH.D.4	No
1084	6	comp_nagGH	4	D	0	comp_nagGH.D.4	No
1085	7	comp_nagGH	4	D	0	comp_nagGH.D.4	No
1086	8	comp_nagGH	4	D	0	comp_nagGH.D.4	Yes
1087	9	comp_nagGH	4	D	1	comp_nagGH.D.4	Yes
1088	10	comp_nagGH	4	D	4	comp_nagGH.D.4	Yes
1089	11	comp_nagGH	4	D	4	comp_nagGH.D.4	No
1090	12	comp_nagGH	4	D	4	comp_nagGH.D.4	No
1091	13	comp_nagGH	4	D	4	comp_nagGH.D.4	No
1092	14	comp_nagGH	4	D	4	comp_nagGH.D.4	No
1093	1	ko_nagOP	4	D	0	ko_nagOP.D.4	No
1094	2	ko_nagOP	4	D	0	ko_nagOP.D.4	No
1095	3	ko_nagOP	4	D	0	ko_nagOP.D.4	No
1096	4	ko_nagOP	4	D	0	ko_nagOP.D.4	No
1097	5	ko_nagOP	4	D	0	ko_nagOP.D.4	No
1098	6	ko_nagOP	4	D	0	ko_nagOP.D.4	No
1099	7	ko_nagOP	4	D	0	ko_nagOP.D.4	No
1100	8	ko_nagOP	4	D	0	ko_nagOP.D.4	No
1101	9	ko_nagOP	4	D	0	ko_nagOP.D.4	No
1102	10	ko_nagOP	4	D	0	ko_nagOP.D.4	No
1103	11	ko_nagOP	4	D	0	ko_nagOP.D.4	No
1104	12	ko_nagOP	4	D	0	ko_nagOP.D.4	No
1105	13	ko_nagOP	4	D	0	ko_nagOP.D.4	No
1106	14	ko_nagOP	4	D	0	ko_nagOP.D.4	Yes
1107	1	comp_nagOP	4	D	0	comp_nagOP.D.4	No
1108	2	comp_nagOP	4	D	0	comp_nagOP.D.4	No
1109	3	comp_nagOP	4	D	0	comp_nagOP.D.4	No
1110	4	comp_nagOP	4	D	0	comp_nagOP.D.4	Yes
1111	5	comp_nagOP	4	D	2	comp_nagOP.D.4	Yes
1112	6	comp_nagOP	4	D	4	comp_nagOP.D.4	Yes
1113	7	comp_nagOP	4	D	4	comp_nagOP.D.4	No
1114	8	comp_nagOP	4	D	4	comp_nagOP.D.4	No
1115	9	comp_nagOP	4	D	4	comp_nagOP.D.4	No
1116	10	comp_nagOP	4	D	4	comp_nagOP.D.4	No
1117	11	comp_nagOP	4	D	4	comp_nagOP.D.4	No
1118	12	comp_nagOP	4	D	4	comp_nagOP.D.4	No
1119	13	comp_nagOP	4	D	4	comp_nagOP.D.4	No
1120	14	comp_nagOP	4	D	4	comp_nagOP.D.4	No
1121	1	WT	1	E	0	WT.E.1	No
1122	2	WT	1	E	0	WT.E.1	No
1123	3	WT	1	E	0	WT.E.1	No
1124	4	WT	1	E	0	WT.E.1	No
1125	5	WT	1	E	0	WT.E.1	No
1126	6	WT	1	E	0	WT.E.1	No
1127	7	WT	1	E	0	WT.E.1	No
1128	8	WT	1	E	0	WT.E.1	No
1129	9	WT	1	E	0	WT.E.1	No
1130	10	WT	1	E	0	WT.E.1	No
1131	11	WT	1	E	0	WT.E.1	Yes
1132	12	WT	1	E	2	WT.E.1	Yes
1133	13	WT	1	E	4	WT.E.1	Yes
1134	14	WT	1	E	4	WT.E.1	No
1135	1	ko_nagGH	1	E	0	ko_nagGH.E.1	No
1136	2	ko_nagGH	1	E	0	ko_nagGH.E.1	No
1137	3	ko_nagGH	1	E	0	ko_nagGH.E.1	No
1138	4	ko_nagGH	1	E	0	ko_nagGH.E.1	No
1139	5	ko_nagGH	1	E	0	ko_nagGH.E.1	No
1140	6	ko_nagGH	1	E	0	ko_nagGH.E.1	No
1141	7	ko_nagGH	1	E	0	ko_nagGH.E.1	No
1142	8	ko_nagGH	1	E	0	ko_nagGH.E.1	No
1143	9	ko_nagGH	1	E	0	ko_nagGH.E.1	No
1144	10	ko_nagGH	1	E	0	ko_nagGH.E.1	Yes
1145	11	ko_nagGH	1	E	1	ko_nagGH.E.1	Yes
1146	12	ko_nagGH	1	E	1	ko_nagGH.E.1	Yes
1147	13	ko_nagGH	1	E	3	ko_nagGH.E.1	Yes
1148	14	ko_nagGH	1	E	4	ko_nagGH.E.1	Yes
1149	1	comp_nagGH	1	E	0	comp_nagGH.E.1	No
1150	2	comp_nagGH	1	E	0	comp_nagGH.E.1	No
1151	3	comp_nagGH	1	E	0	comp_nagGH.E.1	No
1152	4	comp_nagGH	1	E	0	comp_nagGH.E.1	No
1153	5	comp_nagGH	1	E	0	comp_nagGH.E.1	No
1154	6	comp_nagGH	1	E	0	comp_nagGH.E.1	Yes
1155	7	comp_nagGH	1	E	4	comp_nagGH.E.1	Yes
1156	8	comp_nagGH	1	E	4	comp_nagGH.E.1	No
1157	9	comp_nagGH	1	E	4	comp_nagGH.E.1	No
1158	10	comp_nagGH	1	E	4	comp_nagGH.E.1	No
1159	11	comp_nagGH	1	E	4	comp_nagGH.E.1	No
1160	12	comp_nagGH	1	E	4	comp_nagGH.E.1	No
1161	13	comp_nagGH	1	E	4	comp_nagGH.E.1	No
1162	14	comp_nagGH	1	E	4	comp_nagGH.E.1	No
1163	1	ko_nagOP	1	E	0	ko_nagOP.E.1	No
1164	2	ko_nagOP	1	E	0	ko_nagOP.E.1	No
1165	3	ko_nagOP	1	E	0	ko_nagOP.E.1	No
1166	4	ko_nagOP	1	E	0	ko_nagOP.E.1	No
1167	5	ko_nagOP	1	E	0	ko_nagOP.E.1	No
1168	6	ko_nagOP	1	E	0	ko_nagOP.E.1	No
1169	7	ko_nagOP	1	E	0	ko_nagOP.E.1	No
1170	8	ko_nagOP	1	E	0	ko_nagOP.E.1	Yes
1171	9	ko_nagOP	1	E	4	ko_nagOP.E.1	Yes
1172	10	ko_nagOP	1	E	4	ko_nagOP.E.1	No
1173	11	ko_nagOP	1	E	4	ko_nagOP.E.1	No
1174	12	ko_nagOP	1	E	4	ko_nagOP.E.1	No
1175	13	ko_nagOP	1	E	4	ko_nagOP.E.1	No
1176	14	ko_nagOP	1	E	4	ko_nagOP.E.1	No
1177	1	comp_nagOP	1	E	0	comp_nagOP.E.1	No
1178	2	comp_nagOP	1	E	0	comp_nagOP.E.1	No
1179	3	comp_nagOP	1	E	0	comp_nagOP.E.1	No
1180	4	comp_nagOP	1	E	0	comp_nagOP.E.1	No
1181	5	comp_nagOP	1	E	0	comp_nagOP.E.1	No
1182	6	comp_nagOP	1	E	0	comp_nagOP.E.1	No
1183	7	comp_nagOP	1	E	0	comp_nagOP.E.1	No
1184	8	comp_nagOP	1	E	0	comp_nagOP.E.1	Yes
1185	9	comp_nagOP	1	E	4	comp_nagOP.E.1	Yes
1186	10	comp_nagOP	1	E	4	comp_nagOP.E.1	No
1187	11	comp_nagOP	1	E	4	comp_nagOP.E.1	No
1188	12	comp_nagOP	1	E	4	comp_nagOP.E.1	No
1189	13	comp_nagOP	1	E	4	comp_nagOP.E.1	No
1190	14	comp_nagOP	1	E	4	comp_nagOP.E.1	No
1191	1	WT	2	E	0	WT.E.2	No
1192	2	WT	2	E	0	WT.E.2	No
1193	3	WT	2	E	0	WT.E.2	Yes
1194	4	WT	2	E	2	WT.E.2	Yes
1195	5	WT	2	E	4	WT.E.2	Yes
1196	6	WT	2	E	4	WT.E.2	No
1197	7	WT	2	E	4	WT.E.2	No
1198	8	WT	2	E	4	WT.E.2	No
1199	9	WT	2	E	4	WT.E.2	No
1200	10	WT	2	E	4	WT.E.2	No
1201	11	WT	2	E	4	WT.E.2	No
1202	12	WT	2	E	4	WT.E.2	No
1203	13	WT	2	E	4	WT.E.2	No
1204	14	WT	2	E	4	WT.E.2	No
1205	1	ko_nagGH	2	E	0	ko_nagGH.E.2	No
1206	2	ko_nagGH	2	E	0	ko_nagGH.E.2	No
1207	3	ko_nagGH	2	E	0	ko_nagGH.E.2	No
1208	4	ko_nagGH	2	E	0	ko_nagGH.E.2	No
1209	5	ko_nagGH	2	E	0	ko_nagGH.E.2	No
1210	6	ko_nagGH	2	E	0	ko_nagGH.E.2	No
1211	7	ko_nagGH	2	E	0	ko_nagGH.E.2	No
1212	8	ko_nagGH	2	E	0	ko_nagGH.E.2	Yes
1213	9	ko_nagGH	2	E	2	ko_nagGH.E.2	Yes
1214	10	ko_nagGH	2	E	3	ko_nagGH.E.2	Yes
1215	11	ko_nagGH	2	E	3	ko_nagGH.E.2	Yes
1216	12	ko_nagGH	2	E	4	ko_nagGH.E.2	Yes
1217	13	ko_nagGH	2	E	4	ko_nagGH.E.2	No
1218	14	ko_nagGH	2	E	4	ko_nagGH.E.2	No
1219	1	comp_nagGH	2	E	0	comp_nagGH.E.2	No
1220	2	comp_nagGH	2	E	0	comp_nagGH.E.2	No
1221	3	comp_nagGH	2	E	0	comp_nagGH.E.2	No
1222	4	comp_nagGH	2	E	0	comp_nagGH.E.2	No
1223	5	comp_nagGH	2	E	0	comp_nagGH.E.2	No
1224	6	comp_nagGH	2	E	0	comp_nagGH.E.2	No
1225	7	comp_nagGH	2	E	0	comp_nagGH.E.2	Yes
1226	8	comp_nagGH	2	E	2	comp_nagGH.E.2	Yes
1227	9	comp_nagGH	2	E	4	comp_nagGH.E.2	Yes
1228	10	comp_nagGH	2	E	4	comp_nagGH.E.2	No
1229	11	comp_nagGH	2	E	4	comp_nagGH.E.2	No
1230	12	comp_nagGH	2	E	4	comp_nagGH.E.2	No
1231	13	comp_nagGH	2	E	4	comp_nagGH.E.2	No
1232	14	comp_nagGH	2	E	4	comp_nagGH.E.2	No
1233	1	ko_nagOP	2	E	0	ko_nagOP.E.2	No
1234	2	ko_nagOP	2	E	0	ko_nagOP.E.2	No
1235	3	ko_nagOP	2	E	0	ko_nagOP.E.2	No
1236	4	ko_nagOP	2	E	0	ko_nagOP.E.2	No
1237	5	ko_nagOP	2	E	0	ko_nagOP.E.2	No
1238	6	ko_nagOP	2	E	0	ko_nagOP.E.2	Yes
1239	7	ko_nagOP	2	E	4	ko_nagOP.E.2	Yes
1240	8	ko_nagOP	2	E	4	ko_nagOP.E.2	No
1241	9	ko_nagOP	2	E	4	ko_nagOP.E.2	No
1242	10	ko_nagOP	2	E	4	ko_nagOP.E.2	No
1243	11	ko_nagOP	2	E	4	ko_nagOP.E.2	No
1244	12	ko_nagOP	2	E	4	ko_nagOP.E.2	No
1245	13	ko_nagOP	2	E	4	ko_nagOP.E.2	No
1246	14	ko_nagOP	2	E	4	ko_nagOP.E.2	No
1247	1	comp_nagOP	2	E	0	comp_nagOP.E.2	No
1248	2	comp_nagOP	2	E	0	comp_nagOP.E.2	No
1249	3	comp_nagOP	2	E	0	comp_nagOP.E.2	No
1250	4	comp_nagOP	2	E	0	comp_nagOP.E.2	No
1251	5	comp_nagOP	2	E	0	comp_nagOP.E.2	No
1252	6	comp_nagOP	2	E	0	comp_nagOP.E.2	Yes
1253	7	comp_nagOP	2	E	1	comp_nagOP.E.2	Yes
1254	8	comp_nagOP	2	E	3	comp_nagOP.E.2	Yes
1255	9	comp_nagOP	2	E	4	comp_nagOP.E.2	Yes
1256	10	comp_nagOP	2	E	4	comp_nagOP.E.2	No
1257	11	comp_nagOP	2	E	4	comp_nagOP.E.2	No
1258	12	comp_nagOP	2	E	4	comp_nagOP.E.2	No
1259	13	comp_nagOP	2	E	4	comp_nagOP.E.2	No
1260	14	comp_nagOP	2	E	4	comp_nagOP.E.2	No
1261	1	WT	3	E	0	WT.E.3	No
1262	2	WT	3	E	0	WT.E.3	No
1263	3	WT	3	E	0	WT.E.3	No
1264	4	WT	3	E	0	WT.E.3	Yes
1265	5	WT	3	E	4	WT.E.3	Yes
1266	6	WT	3	E	4	WT.E.3	No
1267	7	WT	3	E	4	WT.E.3	No
1268	8	WT	3	E	4	WT.E.3	No
1269	9	WT	3	E	4	WT.E.3	No
1270	10	WT	3	E	4	WT.E.3	No
1271	11	WT	3	E	4	WT.E.3	No
1272	12	WT	3	E	4	WT.E.3	No
1273	13	WT	3	E	4	WT.E.3	No
1274	14	WT	3	E	4	WT.E.3	No
1275	1	ko_nagGH	3	E	0	ko_nagGH.E.3	No
1276	2	ko_nagGH	3	E	0	ko_nagGH.E.3	No
1277	3	ko_nagGH	3	E	0	ko_nagGH.E.3	No
1278	4	ko_nagGH	3	E	0	ko_nagGH.E.3	No
1279	5	ko_nagGH	3	E	0	ko_nagGH.E.3	No
1280	6	ko_nagGH	3	E	0	ko_nagGH.E.3	No
1281	7	ko_nagGH	3	E	0	ko_nagGH.E.3	No
1282	8	ko_nagGH	3	E	0	ko_nagGH.E.3	No
1283	9	ko_nagGH	3	E	0	ko_nagGH.E.3	No
1284	10	ko_nagGH	3	E	0	ko_nagGH.E.3	No
1285	11	ko_nagGH	3	E	0	ko_nagGH.E.3	No
1286	12	ko_nagGH	3	E	0	ko_nagGH.E.3	No
1287	13	ko_nagGH	3	E	0	ko_nagGH.E.3	No
1288	14	ko_nagGH	3	E	0	ko_nagGH.E.3	Yes
1289	1	comp_nagGH	3	E	0	comp_nagGH.E.3	No
1290	2	comp_nagGH	3	E	0	comp_nagGH.E.3	No
1291	3	comp_nagGH	3	E	0	comp_nagGH.E.3	No
1292	4	comp_nagGH	3	E	0	comp_nagGH.E.3	No
1293	5	comp_nagGH	3	E	0	comp_nagGH.E.3	No
1294	6	comp_nagGH	3	E	0	comp_nagGH.E.3	No
1295	7	comp_nagGH	3	E	0	comp_nagGH.E.3	No
1296	8	comp_nagGH	3	E	0	comp_nagGH.E.3	Yes
1297	9	comp_nagGH	3	E	4	comp_nagGH.E.3	Yes
1298	10	comp_nagGH	3	E	4	comp_nagGH.E.3	No
1299	11	comp_nagGH	3	E	4	comp_nagGH.E.3	No
1300	12	comp_nagGH	3	E	4	comp_nagGH.E.3	No
1301	13	comp_nagGH	3	E	4	comp_nagGH.E.3	No
1302	14	comp_nagGH	3	E	4	comp_nagGH.E.3	No
1303	1	ko_nagOP	3	E	0	ko_nagOP.E.3	No
1304	2	ko_nagOP	3	E	0	ko_nagOP.E.3	No
1305	3	ko_nagOP	3	E	0	ko_nagOP.E.3	No
1306	4	ko_nagOP	3	E	0	ko_nagOP.E.3	No
1307	5	ko_nagOP	3	E	0	ko_nagOP.E.3	No
1308	6	ko_nagOP	3	E	0	ko_nagOP.E.3	No
1309	7	ko_nagOP	3	E	0	ko_nagOP.E.3	Yes
1310	8	ko_nagOP	3	E	1	ko_nagOP.E.3	Yes
1311	9	ko_nagOP	3	E	2	ko_nagOP.E.3	Yes
1312	10	ko_nagOP	3	E	4	ko_nagOP.E.3	Yes
1313	11	ko_nagOP	3	E	4	ko_nagOP.E.3	No
1314	12	ko_nagOP	3	E	4	ko_nagOP.E.3	No
1315	13	ko_nagOP	3	E	4	ko_nagOP.E.3	No
1316	14	ko_nagOP	3	E	4	ko_nagOP.E.3	No
1317	1	comp_nagOP	3	E	0	comp_nagOP.E.3	No
1318	2	comp_nagOP	3	E	0	comp_nagOP.E.3	No
1319	3	comp_nagOP	3	E	0	comp_nagOP.E.3	No
1320	4	comp_nagOP	3	E	0	comp_nagOP.E.3	No
1321	5	comp_nagOP	3	E	0	comp_nagOP.E.3	No
1322	6	comp_nagOP	3	E	0	comp_nagOP.E.3	No
1323	7	comp_nagOP	3	E	0	comp_nagOP.E.3	No
1324	8	comp_nagOP	3	E	0	comp_nagOP.E.3	No
1325	9	comp_nagOP	3	E	0	comp_nagOP.E.3	No
1326	10	comp_nagOP	3	E	0	comp_nagOP.E.3	No
1327	11	comp_nagOP	3	E	0	comp_nagOP.E.3	No
1328	12	comp_nagOP	3	E	0	comp_nagOP.E.3	No
1329	13	comp_nagOP	3	E	0	comp_nagOP.E.3	No
1330	14	comp_nagOP	3	E	0	comp_nagOP.E.3	Yes
1331	1	WT	4	E	0	WT.E.4	No
1332	2	WT	4	E	0	WT.E.4	No
1333	3	WT	4	E	0	WT.E.4	No
1334	4	WT	4	E	0	WT.E.4	Yes
1335	5	WT	4	E	3	WT.E.4	Yes
1336	6	WT	4	E	4	WT.E.4	Yes
1337	7	WT	4	E	4	WT.E.4	No
1338	8	WT	4	E	4	WT.E.4	No
1339	9	WT	4	E	4	WT.E.4	No
1340	10	WT	4	E	4	WT.E.4	No
1341	11	WT	4	E	4	WT.E.4	No
1342	12	WT	4	E	4	WT.E.4	No
1343	13	WT	4	E	4	WT.E.4	No
1344	14	WT	4	E	4	WT.E.4	No
1345	1	ko_nagGH	4	E	0	ko_nagGH.E.4	No
1346	2	ko_nagGH	4	E	0	ko_nagGH.E.4	No
1347	3	ko_nagGH	4	E	0	ko_nagGH.E.4	No
1348	4	ko_nagGH	4	E	0	ko_nagGH.E.4	No
1349	5	ko_nagGH	4	E	0	ko_nagGH.E.4	No
1350	6	ko_nagGH	4	E	0	ko_nagGH.E.4	No
1351	7	ko_nagGH	4	E	0	ko_nagGH.E.4	No
1352	8	ko_nagGH	4	E	0	ko_nagGH.E.4	No
1353	9	ko_nagGH	4	E	0	ko_nagGH.E.4	Yes
1354	10	ko_nagGH	4	E	1	ko_nagGH.E.4	Yes
1355	11	ko_nagGH	4	E	2	ko_nagGH.E.4	Yes
1356	12	ko_nagGH	4	E	2	ko_nagGH.E.4	Yes
1357	13	ko_nagGH	4	E	4	ko_nagGH.E.4	Yes
1358	14	ko_nagGH	4	E	4	ko_nagGH.E.4	No
1359	1	comp_nagGH	4	E	0	comp_nagGH.E.4	No
1360	2	comp_nagGH	4	E	0	comp_nagGH.E.4	No
1361	3	comp_nagGH	4	E	0	comp_nagGH.E.4	No
1362	4	comp_nagGH	4	E	0	comp_nagGH.E.4	No
1363	5	comp_nagGH	4	E	0	comp_nagGH.E.4	No
1364	6	comp_nagGH	4	E	0	comp_nagGH.E.4	No
1365	7	comp_nagGH	4	E	0	comp_nagGH.E.4	No
1366	8	comp_nagGH	4	E	0	comp_nagGH.E.4	Yes
1367	9	comp_nagGH	4	E	1	comp_nagGH.E.4	Yes
1368	10	comp_nagGH	4	E	1	comp_nagGH.E.4	Yes
1369	11	comp_nagGH	4	E	2	comp_nagGH.E.4	Yes
1370	12	comp_nagGH	4	E	3	comp_nagGH.E.4	Yes
1371	13	comp_nagGH	4	E	3	comp_nagGH.E.4	Yes
1372	14	comp_nagGH	4	E	3	comp_nagGH.E.4	Yes
1373	1	ko_nagOP	4	E	0	ko_nagOP.E.4	No
1374	2	ko_nagOP	4	E	0	ko_nagOP.E.4	No
1375	3	ko_nagOP	4	E	0	ko_nagOP.E.4	No
1376	4	ko_nagOP	4	E	0	ko_nagOP.E.4	No
1377	5	ko_nagOP	4	E	0	ko_nagOP.E.4	No
1378	6	ko_nagOP	4	E	0	ko_nagOP.E.4	No
1379	7	ko_nagOP	4	E	0	ko_nagOP.E.4	No
1380	8	ko_nagOP	4	E	0	ko_nagOP.E.4	No
1381	9	ko_nagOP	4	E	0	ko_nagOP.E.4	No
1382	10	ko_nagOP	4	E	0	ko_nagOP.E.4	No
1383	11	ko_nagOP	4	E	0	ko_nagOP.E.4	Yes
1384	12	ko_nagOP	4	E	2	ko_nagOP.E.4	Yes
1385	13	ko_nagOP	4	E	2	ko_nagOP.E.4	Yes
1386	14	ko_nagOP	4	E	4	ko_nagOP.E.4	Yes
1387	1	comp_nagOP	4	E	0	comp_nagOP.E.4	No
1388	2	comp_nagOP	4	E	0	comp_nagOP.E.4	No
1389	3	comp_nagOP	4	E	0	comp_nagOP.E.4	No
1390	4	comp_nagOP	4	E	0	comp_nagOP.E.4	No
1391	5	comp_nagOP	4	E	0	comp_nagOP.E.4	No
1392	6	comp_nagOP	4	E	0	comp_nagOP.E.4	No
1393	7	comp_nagOP	4	E	0	comp_nagOP.E.4	No
1394	8	comp_nagOP	4	E	0	comp_nagOP.E.4	No
1395	9	comp_nagOP	4	E	0	comp_nagOP.E.4	No
1396	10	comp_nagOP	4	E	0	comp_nagOP.E.4	No
1397	11	comp_nagOP	4	E	0	comp_nagOP.E.4	No
1398	12	comp_nagOP	4	E	0	comp_nagOP.E.4	No
1399	13	comp_nagOP	4	E	0	comp_nagOP.E.4	No
1400	14	comp_nagOP	4	E	0	comp_nagOP.E.4	Yes
1401	1	WT	1	F	0	WT.F.1	No
1402	2	WT	1	F	0	WT.F.1	No
1403	3	WT	1	F	0	WT.F.1	No
1404	4	WT	1	F	0	WT.F.1	No
1405	5	WT	1	F	0	WT.F.1	No
1406	6	WT	1	F	0	WT.F.1	No
1407	7	WT	1	F	0	WT.F.1	No
1408	8	WT	1	F	0	WT.F.1	No
1409	9	WT	1	F	0	WT.F.1	No
1410	10	WT	1	F	0	WT.F.1	Yes
1411	11	WT	1	F	3	WT.F.1	Yes
1412	12	WT	1	F	4	WT.F.1	Yes
1413	13	WT	1	F	4	WT.F.1	No
1414	14	WT	1	F	4	WT.F.1	No
1415	1	ko_nagGH	1	F	0	ko_nagGH.F.1	No
1416	2	ko_nagGH	1	F	0	ko_nagGH.F.1	No
1417	3	ko_nagGH	1	F	0	ko_nagGH.F.1	Yes
1418	4	ko_nagGH	1	F	4	ko_nagGH.F.1	Yes
1419	5	ko_nagGH	1	F	4	ko_nagGH.F.1	No
1420	6	ko_nagGH	1	F	4	ko_nagGH.F.1	No
1421	7	ko_nagGH	1	F	4	ko_nagGH.F.1	No
1422	8	ko_nagGH	1	F	4	ko_nagGH.F.1	No
1423	9	ko_nagGH	1	F	4	ko_nagGH.F.1	No
1424	10	ko_nagGH	1	F	4	ko_nagGH.F.1	No
1425	11	ko_nagGH	1	F	4	ko_nagGH.F.1	No
1426	12	ko_nagGH	1	F	4	ko_nagGH.F.1	No
1427	13	ko_nagGH	1	F	4	ko_nagGH.F.1	No
1428	14	ko_nagGH	1	F	4	ko_nagGH.F.1	No
1429	1	comp_nagGH	1	F	0	comp_nagGH.F.1	No
1430	2	comp_nagGH	1	F	0	comp_nagGH.F.1	No
1431	3	comp_nagGH	1	F	0	comp_nagGH.F.1	No
1432	4	comp_nagGH	1	F	0	comp_nagGH.F.1	No
1433	5	comp_nagGH	1	F	0	comp_nagGH.F.1	No
1434	6	comp_nagGH	1	F	0	comp_nagGH.F.1	No
1435	7	comp_nagGH	1	F	0	comp_nagGH.F.1	No
1436	8	comp_nagGH	1	F	0	comp_nagGH.F.1	No
1437	9	comp_nagGH	1	F	0	comp_nagGH.F.1	No
1438	10	comp_nagGH	1	F	0	comp_nagGH.F.1	No
1439	11	comp_nagGH	1	F	0	comp_nagGH.F.1	No
1440	12	comp_nagGH	1	F	0	comp_nagGH.F.1	No
1441	13	comp_nagGH	1	F	0	comp_nagGH.F.1	No
1442	14	comp_nagGH	1	F	0	comp_nagGH.F.1	Yes
1443	1	ko_nagOP	1	F	0	ko_nagOP.F.1	No
1444	2	ko_nagOP	1	F	0	ko_nagOP.F.1	No
1445	3	ko_nagOP	1	F	0	ko_nagOP.F.1	No
1446	4	ko_nagOP	1	F	0	ko_nagOP.F.1	No
1447	5	ko_nagOP	1	F	0	ko_nagOP.F.1	Yes
1448	6	ko_nagOP	1	F	2	ko_nagOP.F.1	Yes
1449	7	ko_nagOP	1	F	4	ko_nagOP.F.1	Yes
1450	8	ko_nagOP	1	F	4	ko_nagOP.F.1	No
1451	9	ko_nagOP	1	F	4	ko_nagOP.F.1	No
1452	10	ko_nagOP	1	F	4	ko_nagOP.F.1	No
1453	11	ko_nagOP	1	F	4	ko_nagOP.F.1	No
1454	12	ko_nagOP	1	F	4	ko_nagOP.F.1	No
1455	13	ko_nagOP	1	F	4	ko_nagOP.F.1	No
1456	14	ko_nagOP	1	F	4	ko_nagOP.F.1	No
1457	1	comp_nagOP	1	F	0	comp_nagOP.F.1	No
1458	2	comp_nagOP	1	F	0	comp_nagOP.F.1	No
1459	3	comp_nagOP	1	F	0	comp_nagOP.F.1	Yes
1460	4	comp_nagOP	1	F	3	comp_nagOP.F.1	Yes
1461	5	comp_nagOP	1	F	4	comp_nagOP.F.1	Yes
1462	6	comp_nagOP	1	F	4	comp_nagOP.F.1	No
1463	7	comp_nagOP	1	F	4	comp_nagOP.F.1	No
1464	8	comp_nagOP	1	F	4	comp_nagOP.F.1	No
1465	9	comp_nagOP	1	F	4	comp_nagOP.F.1	No
1466	10	comp_nagOP	1	F	4	comp_nagOP.F.1	No
1467	11	comp_nagOP	1	F	4	comp_nagOP.F.1	No
1468	12	comp_nagOP	1	F	4	comp_nagOP.F.1	No
1469	13	comp_nagOP	1	F	4	comp_nagOP.F.1	No
1470	14	comp_nagOP	1	F	4	comp_nagOP.F.1	No
1471	1	WT	2	F	0	WT.F.2	No
1472	2	WT	2	F	0	WT.F.2	No
1473	3	WT	2	F	0	WT.F.2	Yes
1474	4	WT	2	F	2	WT.F.2	Yes
1475	5	WT	2	F	4	WT.F.2	Yes
1476	6	WT	2	F	4	WT.F.2	No
1477	7	WT	2	F	4	WT.F.2	No
1478	8	WT	2	F	4	WT.F.2	No
1479	9	WT	2	F	4	WT.F.2	No
1480	10	WT	2	F	4	WT.F.2	No
1481	11	WT	2	F	4	WT.F.2	No
1482	12	WT	2	F	4	WT.F.2	No
1483	13	WT	2	F	4	WT.F.2	No
1484	14	WT	2	F	4	WT.F.2	No
1485	1	ko_nagGH	2	F	0	ko_nagGH.F.2	No
1486	2	ko_nagGH	2	F	0	ko_nagGH.F.2	No
1487	3	ko_nagGH	2	F	0	ko_nagGH.F.2	No
1488	4	ko_nagGH	2	F	0	ko_nagGH.F.2	Yes
1489	5	ko_nagGH	2	F	2	ko_nagGH.F.2	Yes
1490	6	ko_nagGH	2	F	4	ko_nagGH.F.2	Yes
1491	7	ko_nagGH	2	F	4	ko_nagGH.F.2	No
1492	8	ko_nagGH	2	F	4	ko_nagGH.F.2	No
1493	9	ko_nagGH	2	F	4	ko_nagGH.F.2	No
1494	10	ko_nagGH	2	F	4	ko_nagGH.F.2	No
1495	11	ko_nagGH	2	F	4	ko_nagGH.F.2	No
1496	12	ko_nagGH	2	F	4	ko_nagGH.F.2	No
1497	13	ko_nagGH	2	F	4	ko_nagGH.F.2	No
1498	14	ko_nagGH	2	F	4	ko_nagGH.F.2	No
1499	1	comp_nagGH	2	F	0	comp_nagGH.F.2	No
1500	2	comp_nagGH	2	F	0	comp_nagGH.F.2	No
1501	3	comp_nagGH	2	F	0	comp_nagGH.F.2	No
1502	4	comp_nagGH	2	F	0	comp_nagGH.F.2	No
1503	5	comp_nagGH	2	F	0	comp_nagGH.F.2	No
1504	6	comp_nagGH	2	F	0	comp_nagGH.F.2	Yes
1505	7	comp_nagGH	2	F	2	comp_nagGH.F.2	Yes
1506	8	comp_nagGH	2	F	3	comp_nagGH.F.2	Yes
1507	9	comp_nagGH	2	F	4	comp_nagGH.F.2	Yes
1508	10	comp_nagGH	2	F	4	comp_nagGH.F.2	No
1509	11	comp_nagGH	2	F	4	comp_nagGH.F.2	No
1510	12	comp_nagGH	2	F	4	comp_nagGH.F.2	No
1511	13	comp_nagGH	2	F	4	comp_nagGH.F.2	No
1512	14	comp_nagGH	2	F	4	comp_nagGH.F.2	No
1513	1	ko_nagOP	2	F	0	ko_nagOP.F.2	No
1514	2	ko_nagOP	2	F	0	ko_nagOP.F.2	No
1515	3	ko_nagOP	2	F	0	ko_nagOP.F.2	No
1516	4	ko_nagOP	2	F	0	ko_nagOP.F.2	No
1517	5	ko_nagOP	2	F	0	ko_nagOP.F.2	Yes
1518	6	ko_nagOP	2	F	1	ko_nagOP.F.2	Yes
1519	7	ko_nagOP	2	F	2	ko_nagOP.F.2	Yes
1520	8	ko_nagOP	2	F	3	ko_nagOP.F.2	Yes
1521	9	ko_nagOP	2	F	3	ko_nagOP.F.2	Yes
1522	10	ko_nagOP	2	F	4	ko_nagOP.F.2	Yes
1523	11	ko_nagOP	2	F	4	ko_nagOP.F.2	No
1524	12	ko_nagOP	2	F	4	ko_nagOP.F.2	No
1525	13	ko_nagOP	2	F	4	ko_nagOP.F.2	No
1526	14	ko_nagOP	2	F	4	ko_nagOP.F.2	No
1527	1	comp_nagOP	2	F	0	comp_nagOP.F.2	No
1528	2	comp_nagOP	2	F	0	comp_nagOP.F.2	No
1529	3	comp_nagOP	2	F	0	comp_nagOP.F.2	No
1530	4	comp_nagOP	2	F	0	comp_nagOP.F.2	No
1531	5	comp_nagOP	2	F	0	comp_nagOP.F.2	No
1532	6	comp_nagOP	2	F	0	comp_nagOP.F.2	Yes
1533	7	comp_nagOP	2	F	1	comp_nagOP.F.2	Yes
1534	8	comp_nagOP	2	F	2	comp_nagOP.F.2	Yes
1535	9	comp_nagOP	2	F	3	comp_nagOP.F.2	Yes
1536	10	comp_nagOP	2	F	4	comp_nagOP.F.2	Yes
1537	11	comp_nagOP	2	F	4	comp_nagOP.F.2	No
1538	12	comp_nagOP	2	F	4	comp_nagOP.F.2	No
1539	13	comp_nagOP	2	F	4	comp_nagOP.F.2	No
1540	14	comp_nagOP	2	F	4	comp_nagOP.F.2	No
1541	1	WT	3	F	0	WT.F.3	No
1542	2	WT	3	F	0	WT.F.3	No
1543	3	WT	3	F	0	WT.F.3	No
1544	4	WT	3	F	0	WT.F.3	No
1545	5	WT	3	F	0	WT.F.3	No
1546	6	WT	3	F	0	WT.F.3	No
1547	7	WT	3	F	0	WT.F.3	No
1548	8	WT	3	F	0	WT.F.3	No
1549	9	WT	3	F	0	WT.F.3	No
1550	10	WT	3	F	0	WT.F.3	No
1551	11	WT	3	F	0	WT.F.3	No
1552	12	WT	3	F	0	WT.F.3	No
1553	13	WT	3	F	0	WT.F.3	Yes
1554	14	WT	3	F	1	WT.F.3	Yes
1555	1	ko_nagGH	3	F	0	ko_nagGH.F.3	No
1556	2	ko_nagGH	3	F	0	ko_nagGH.F.3	No
1557	3	ko_nagGH	3	F	0	ko_nagGH.F.3	No
1558	4	ko_nagGH	3	F	0	ko_nagGH.F.3	No
1559	5	ko_nagGH	3	F	0	ko_nagGH.F.3	No
1560	6	ko_nagGH	3	F	0	ko_nagGH.F.3	No
1561	7	ko_nagGH	3	F	0	ko_nagGH.F.3	Yes
1562	8	ko_nagGH	3	F	1	ko_nagGH.F.3	Yes
1563	9	ko_nagGH	3	F	4	ko_nagGH.F.3	Yes
1564	10	ko_nagGH	3	F	4	ko_nagGH.F.3	No
1565	11	ko_nagGH	3	F	4	ko_nagGH.F.3	No
1566	12	ko_nagGH	3	F	4	ko_nagGH.F.3	No
1567	13	ko_nagGH	3	F	4	ko_nagGH.F.3	No
1568	14	ko_nagGH	3	F	4	ko_nagGH.F.3	No
1569	1	comp_nagGH	3	F	0	comp_nagGH.F.3	No
1570	2	comp_nagGH	3	F	0	comp_nagGH.F.3	No
1571	3	comp_nagGH	3	F	0	comp_nagGH.F.3	No
1572	4	comp_nagGH	3	F	0	comp_nagGH.F.3	No
1573	5	comp_nagGH	3	F	0	comp_nagGH.F.3	No
1574	6	comp_nagGH	3	F	0	comp_nagGH.F.3	No
1575	7	comp_nagGH	3	F	0	comp_nagGH.F.3	No
1576	8	comp_nagGH	3	F	0	comp_nagGH.F.3	No
1577	9	comp_nagGH	3	F	0	comp_nagGH.F.3	No
1578	10	comp_nagGH	3	F	0	comp_nagGH.F.3	No
1579	11	comp_nagGH	3	F	0	comp_nagGH.F.3	Yes
1580	12	comp_nagGH	3	F	1	comp_nagGH.F.3	Yes
1581	13	comp_nagGH	3	F	2	comp_nagGH.F.3	Yes
1582	14	comp_nagGH	3	F	2	comp_nagGH.F.3	Yes
1583	1	ko_nagOP	3	F	0	ko_nagOP.F.3	No
1584	2	ko_nagOP	3	F	0	ko_nagOP.F.3	No
1585	3	ko_nagOP	3	F	0	ko_nagOP.F.3	No
1586	4	ko_nagOP	3	F	0	ko_nagOP.F.3	No
1587	5	ko_nagOP	3	F	0	ko_nagOP.F.3	No
1588	6	ko_nagOP	3	F	0	ko_nagOP.F.3	Yes
1589	7	ko_nagOP	3	F	1	ko_nagOP.F.3	Yes
1590	8	ko_nagOP	3	F	2	ko_nagOP.F.3	Yes
1591	9	ko_nagOP	3	F	4	ko_nagOP.F.3	Yes
1592	10	ko_nagOP	3	F	4	ko_nagOP.F.3	No
1593	11	ko_nagOP	3	F	4	ko_nagOP.F.3	No
1594	12	ko_nagOP	3	F	4	ko_nagOP.F.3	No
1595	13	ko_nagOP	3	F	4	ko_nagOP.F.3	No
1596	14	ko_nagOP	3	F	4	ko_nagOP.F.3	No
1597	1	comp_nagOP	3	F	0	comp_nagOP.F.3	No
1598	2	comp_nagOP	3	F	0	comp_nagOP.F.3	No
1599	3	comp_nagOP	3	F	0	comp_nagOP.F.3	No
1600	4	comp_nagOP	3	F	0	comp_nagOP.F.3	No
1601	5	comp_nagOP	3	F	0	comp_nagOP.F.3	No
1602	6	comp_nagOP	3	F	0	comp_nagOP.F.3	Yes
1603	7	comp_nagOP	3	F	2	comp_nagOP.F.3	Yes
1604	8	comp_nagOP	3	F	4	comp_nagOP.F.3	Yes
1605	9	comp_nagOP	3	F	4	comp_nagOP.F.3	No
1606	10	comp_nagOP	3	F	4	comp_nagOP.F.3	No
1607	11	comp_nagOP	3	F	4	comp_nagOP.F.3	No
1608	12	comp_nagOP	3	F	4	comp_nagOP.F.3	No
1609	13	comp_nagOP	3	F	4	comp_nagOP.F.3	No
1610	14	comp_nagOP	3	F	4	comp_nagOP.F.3	No
1611	1	WT	4	F	0	WT.F.4	No
1612	2	WT	4	F	0	WT.F.4	Yes
1613	3	WT	4	F	1	WT.F.4	Yes
1614	4	WT	4	F	4	WT.F.4	Yes
1615	5	WT	4	F	4	WT.F.4	No
1616	6	WT	4	F	4	WT.F.4	No
1617	7	WT	4	F	4	WT.F.4	No
1618	8	WT	4	F	4	WT.F.4	No
1619	9	WT	4	F	4	WT.F.4	No
1620	10	WT	4	F	4	WT.F.4	No
1621	11	WT	4	F	4	WT.F.4	No
1622	12	WT	4	F	4	WT.F.4	No
1623	13	WT	4	F	4	WT.F.4	No
1624	14	WT	4	F	4	WT.F.4	No
1625	1	ko_nagGH	4	F	0	ko_nagGH.F.4	No
1626	2	ko_nagGH	4	F	0	ko_nagGH.F.4	No
1627	3	ko_nagGH	4	F	0	ko_nagGH.F.4	No
1628	4	ko_nagGH	4	F	0	ko_nagGH.F.4	No
1629	5	ko_nagGH	4	F	0	ko_nagGH.F.4	No
1630	6	ko_nagGH	4	F	0	ko_nagGH.F.4	No
1631	7	ko_nagGH	4	F	0	ko_nagGH.F.4	No
1632	8	ko_nagGH	4	F	0	ko_nagGH.F.4	Yes
1633	9	ko_nagGH	4	F	2	ko_nagGH.F.4	Yes
1634	10	ko_nagGH	4	F	4	ko_nagGH.F.4	Yes
1635	11	ko_nagGH	4	F	4	ko_nagGH.F.4	No
1636	12	ko_nagGH	4	F	4	ko_nagGH.F.4	No
1637	13	ko_nagGH	4	F	4	ko_nagGH.F.4	No
1638	14	ko_nagGH	4	F	4	ko_nagGH.F.4	No
1639	1	comp_nagGH	4	F	0	comp_nagGH.F.4	No
1640	2	comp_nagGH	4	F	0	comp_nagGH.F.4	Yes
1641	3	comp_nagGH	4	F	1	comp_nagGH.F.4	Yes
1642	4	comp_nagGH	4	F	2	comp_nagGH.F.4	Yes
1643	5	comp_nagGH	4	F	3	comp_nagGH.F.4	Yes
1644	6	comp_nagGH	4	F	4	comp_nagGH.F.4	Yes
1645	7	comp_nagGH	4	F	4	comp_nagGH.F.4	No
1646	8	comp_nagGH	4	F	4	comp_nagGH.F.4	No
1647	9	comp_nagGH	4	F	4	comp_nagGH.F.4	No
1648	10	comp_nagGH	4	F	4	comp_nagGH.F.4	No
1649	11	comp_nagGH	4	F	4	comp_nagGH.F.4	No
1650	12	comp_nagGH	4	F	4	comp_nagGH.F.4	No
1651	13	comp_nagGH	4	F	4	comp_nagGH.F.4	No
1652	14	comp_nagGH	4	F	4	comp_nagGH.F.4	No
1653	1	ko_nagOP	4	F	0	ko_nagOP.F.4	No
1654	2	ko_nagOP	4	F	0	ko_nagOP.F.4	No
1655	3	ko_nagOP	4	F	0	ko_nagOP.F.4	No
1656	4	ko_nagOP	4	F	0	ko_nagOP.F.4	No
1657	5	ko_nagOP	4	F	0	ko_nagOP.F.4	No
1658	6	ko_nagOP	4	F	0	ko_nagOP.F.4	No
1659	7	ko_nagOP	4	F	0	ko_nagOP.F.4	No
1660	8	ko_nagOP	4	F	0	ko_nagOP.F.4	No
1661	9	ko_nagOP	4	F	0	ko_nagOP.F.4	No
1662	10	ko_nagOP	4	F	0	ko_nagOP.F.4	No
1663	11	ko_nagOP	4	F	0	ko_nagOP.F.4	No
1664	12	ko_nagOP	4	F	0	ko_nagOP.F.4	No
1665	13	ko_nagOP	4	F	0	ko_nagOP.F.4	No
1666	14	ko_nagOP	4	F	0	ko_nagOP.F.4	Yes
1667	1	comp_nagOP	4	F	0	comp_nagOP.F.4	No
1668	2	comp_nagOP	4	F	0	comp_nagOP.F.4	No
1669	3	comp_nagOP	4	F	0	comp_nagOP.F.4	No
1670	4	comp_nagOP	4	F	0	comp_nagOP.F.4	No
1671	5	comp_nagOP	4	F	0	comp_nagOP.F.4	No
1672	6	comp_nagOP	4	F	0	comp_nagOP.F.4	No
1673	7	comp_nagOP	4	F	0	comp_nagOP.F.4	No
1674	8	comp_nagOP	4	F	0	comp_nagOP.F.4	No
1675	9	comp_nagOP	4	F	0	comp_nagOP.F.4	No
1676	10	comp_nagOP	4	F	0	comp_nagOP.F.4	No
1677	11	comp_nagOP	4	F	0	comp_nagOP.F.4	Yes
1678	12	comp_nagOP	4	F	1	comp_nagOP.F.4	Yes
1679	13	comp_nagOP	4	F	4	comp_nagOP.F.4	Yes
1680	14	comp_nagOP	4	F	4	comp_nagOP.F.4	No
1681	1	WT	1	G	0	WT.G.1	No
1682	2	WT	1	G	0	WT.G.1	No
1683	3	WT	1	G	0	WT.G.1	No
1684	4	WT	1	G	0	WT.G.1	No
1685	5	WT	1	G	0	WT.G.1	No
1686	6	WT	1	G	0	WT.G.1	No
1687	7	WT	1	G	0	WT.G.1	No
1688	8	WT	1	G	0	WT.G.1	No
1689	9	WT	1	G	0	WT.G.1	No
1690	10	WT	1	G	0	WT.G.1	Yes
1691	11	WT	1	G	1	WT.G.1	Yes
1692	12	WT	1	G	4	WT.G.1	Yes
1693	13	WT	1	G	4	WT.G.1	No
1694	14	WT	1	G	4	WT.G.1	No
1695	1	ko_nagGH	1	G	0	ko_nagGH.G.1	No
1696	2	ko_nagGH	1	G	0	ko_nagGH.G.1	No
1697	3	ko_nagGH	1	G	0	ko_nagGH.G.1	No
1698	4	ko_nagGH	1	G	0	ko_nagGH.G.1	No
1699	5	ko_nagGH	1	G	0	ko_nagGH.G.1	Yes
1700	6	ko_nagGH	1	G	2	ko_nagGH.G.1	Yes
1701	7	ko_nagGH	1	G	4	ko_nagGH.G.1	Yes
1702	8	ko_nagGH	1	G	4	ko_nagGH.G.1	No
1703	9	ko_nagGH	1	G	4	ko_nagGH.G.1	No
1704	10	ko_nagGH	1	G	4	ko_nagGH.G.1	No
1705	11	ko_nagGH	1	G	4	ko_nagGH.G.1	No
1706	12	ko_nagGH	1	G	4	ko_nagGH.G.1	No
1707	13	ko_nagGH	1	G	4	ko_nagGH.G.1	No
1708	14	ko_nagGH	1	G	4	ko_nagGH.G.1	No
1709	1	comp_nagGH	1	G	0	comp_nagGH.G.1	No
1710	2	comp_nagGH	1	G	0	comp_nagGH.G.1	No
1711	3	comp_nagGH	1	G	0	comp_nagGH.G.1	No
1712	4	comp_nagGH	1	G	0	comp_nagGH.G.1	No
1713	5	comp_nagGH	1	G	0	comp_nagGH.G.1	No
1714	6	comp_nagGH	1	G	0	comp_nagGH.G.1	No
1715	7	comp_nagGH	1	G	0	comp_nagGH.G.1	No
1716	8	comp_nagGH	1	G	0	comp_nagGH.G.1	No
1717	9	comp_nagGH	1	G	0	comp_nagGH.G.1	No
1718	10	comp_nagGH	1	G	0	comp_nagGH.G.1	Yes
1719	11	comp_nagGH	1	G	2	comp_nagGH.G.1	Yes
1720	12	comp_nagGH	1	G	4	comp_nagGH.G.1	Yes
1721	13	comp_nagGH	1	G	4	comp_nagGH.G.1	No
1722	14	comp_nagGH	1	G	4	comp_nagGH.G.1	No
1723	1	ko_nagOP	1	G	0	ko_nagOP.G.1	No
1724	2	ko_nagOP	1	G	0	ko_nagOP.G.1	No
1725	3	ko_nagOP	1	G	0	ko_nagOP.G.1	No
1726	4	ko_nagOP	1	G	0	ko_nagOP.G.1	No
1727	5	ko_nagOP	1	G	0	ko_nagOP.G.1	Yes
1728	6	ko_nagOP	1	G	1	ko_nagOP.G.1	Yes
1729	7	ko_nagOP	1	G	4	ko_nagOP.G.1	Yes
1730	8	ko_nagOP	1	G	4	ko_nagOP.G.1	No
1731	9	ko_nagOP	1	G	4	ko_nagOP.G.1	No
1732	10	ko_nagOP	1	G	4	ko_nagOP.G.1	No
1733	11	ko_nagOP	1	G	4	ko_nagOP.G.1	No
1734	12	ko_nagOP	1	G	4	ko_nagOP.G.1	No
1735	13	ko_nagOP	1	G	4	ko_nagOP.G.1	No
1736	14	ko_nagOP	1	G	4	ko_nagOP.G.1	No
1737	1	comp_nagOP	1	G	0	comp_nagOP.G.1	No
1738	2	comp_nagOP	1	G	0	comp_nagOP.G.1	No
1739	3	comp_nagOP	1	G	0	comp_nagOP.G.1	No
1740	4	comp_nagOP	1	G	0	comp_nagOP.G.1	No
1741	5	comp_nagOP	1	G	0	comp_nagOP.G.1	Yes
1742	6	comp_nagOP	1	G	3	comp_nagOP.G.1	Yes
1743	7	comp_nagOP	1	G	4	comp_nagOP.G.1	Yes
1744	8	comp_nagOP	1	G	4	comp_nagOP.G.1	No
1745	9	comp_nagOP	1	G	4	comp_nagOP.G.1	No
1746	10	comp_nagOP	1	G	4	comp_nagOP.G.1	No
1747	11	comp_nagOP	1	G	4	comp_nagOP.G.1	No
1748	12	comp_nagOP	1	G	4	comp_nagOP.G.1	No
1749	13	comp_nagOP	1	G	4	comp_nagOP.G.1	No
1750	14	comp_nagOP	1	G	4	comp_nagOP.G.1	No
1751	1	WT	2	G	0	WT.G.2	No
1752	2	WT	2	G	0	WT.G.2	No
1753	3	WT	2	G	0	WT.G.2	No
1754	4	WT	2	G	0	WT.G.2	No
1755	5	WT	2	G	0	WT.G.2	No
1756	6	WT	2	G	0	WT.G.2	Yes
1757	7	WT	2	G	1	WT.G.2	Yes
1758	8	WT	2	G	2	WT.G.2	Yes
1759	9	WT	2	G	4	WT.G.2	Yes
1760	10	WT	2	G	4	WT.G.2	No
1761	11	WT	2	G	4	WT.G.2	No
1762	12	WT	2	G	4	WT.G.2	No
1763	13	WT	2	G	4	WT.G.2	No
1764	14	WT	2	G	4	WT.G.2	No
1765	1	ko_nagGH	2	G	0	ko_nagGH.G.2	No
1766	2	ko_nagGH	2	G	0	ko_nagGH.G.2	No
1767	3	ko_nagGH	2	G	0	ko_nagGH.G.2	No
1768	4	ko_nagGH	2	G	0	ko_nagGH.G.2	No
1769	5	ko_nagGH	2	G	0	ko_nagGH.G.2	No
1770	6	ko_nagGH	2	G	0	ko_nagGH.G.2	Yes
1771	7	ko_nagGH	2	G	3	ko_nagGH.G.2	Yes
1772	8	ko_nagGH	2	G	4	ko_nagGH.G.2	Yes
1773	9	ko_nagGH	2	G	4	ko_nagGH.G.2	No
1774	10	ko_nagGH	2	G	4	ko_nagGH.G.2	No
1775	11	ko_nagGH	2	G	4	ko_nagGH.G.2	No
1776	12	ko_nagGH	2	G	4	ko_nagGH.G.2	No
1777	13	ko_nagGH	2	G	4	ko_nagGH.G.2	No
1778	14	ko_nagGH	2	G	4	ko_nagGH.G.2	No
1779	1	comp_nagGH	2	G	0	comp_nagGH.G.2	No
1780	2	comp_nagGH	2	G	0	comp_nagGH.G.2	No
1781	3	comp_nagGH	2	G	0	comp_nagGH.G.2	No
1782	4	comp_nagGH	2	G	0	comp_nagGH.G.2	No
1783	5	comp_nagGH	2	G	0	comp_nagGH.G.2	No
1784	6	comp_nagGH	2	G	0	comp_nagGH.G.2	No
1785	7	comp_nagGH	2	G	0	comp_nagGH.G.2	No
1786	8	comp_nagGH	2	G	0	comp_nagGH.G.2	Yes
1787	9	comp_nagGH	2	G	4	comp_nagGH.G.2	Yes
1788	10	comp_nagGH	2	G	4	comp_nagGH.G.2	No
1789	11	comp_nagGH	2	G	4	comp_nagGH.G.2	No
1790	12	comp_nagGH	2	G	4	comp_nagGH.G.2	No
1791	13	comp_nagGH	2	G	4	comp_nagGH.G.2	No
1792	14	comp_nagGH	2	G	4	comp_nagGH.G.2	No
1793	1	ko_nagOP	2	G	0	ko_nagOP.G.2	No
1794	2	ko_nagOP	2	G	0	ko_nagOP.G.2	No
1795	3	ko_nagOP	2	G	0	ko_nagOP.G.2	Yes
1796	4	ko_nagOP	2	G	2	ko_nagOP.G.2	Yes
1797	5	ko_nagOP	2	G	2	ko_nagOP.G.2	Yes
1798	6	ko_nagOP	2	G	4	ko_nagOP.G.2	Yes
1799	7	ko_nagOP	2	G	4	ko_nagOP.G.2	No
1800	8	ko_nagOP	2	G	4	ko_nagOP.G.2	No
1801	9	ko_nagOP	2	G	4	ko_nagOP.G.2	No
1802	10	ko_nagOP	2	G	4	ko_nagOP.G.2	No
1803	11	ko_nagOP	2	G	4	ko_nagOP.G.2	No
1804	12	ko_nagOP	2	G	4	ko_nagOP.G.2	No
1805	13	ko_nagOP	2	G	4	ko_nagOP.G.2	No
1806	14	ko_nagOP	2	G	4	ko_nagOP.G.2	No
1807	1	comp_nagOP	2	G	0	comp_nagOP.G.2	No
1808	2	comp_nagOP	2	G	0	comp_nagOP.G.2	No
1809	3	comp_nagOP	2	G	0	comp_nagOP.G.2	Yes
1810	4	comp_nagOP	2	G	3	comp_nagOP.G.2	Yes
1811	5	comp_nagOP	2	G	4	comp_nagOP.G.2	Yes
1812	6	comp_nagOP	2	G	4	comp_nagOP.G.2	No
1813	7	comp_nagOP	2	G	4	comp_nagOP.G.2	No
1814	8	comp_nagOP	2	G	4	comp_nagOP.G.2	No
1815	9	comp_nagOP	2	G	4	comp_nagOP.G.2	No
1816	10	comp_nagOP	2	G	4	comp_nagOP.G.2	No
1817	11	comp_nagOP	2	G	4	comp_nagOP.G.2	No
1818	12	comp_nagOP	2	G	4	comp_nagOP.G.2	No
1819	13	comp_nagOP	2	G	4	comp_nagOP.G.2	No
1820	14	comp_nagOP	2	G	4	comp_nagOP.G.2	No
1821	1	WT	3	G	0	WT.G.3	No
1822	2	WT	3	G	0	WT.G.3	No
1823	3	WT	3	G	0	WT.G.3	No
1824	4	WT	3	G	0	WT.G.3	No
1825	5	WT	3	G	0	WT.G.3	No
1826	6	WT	3	G	0	WT.G.3	No
1827	7	WT	3	G	0	WT.G.3	No
1828	8	WT	3	G	0	WT.G.3	Yes
1829	9	WT	3	G	1	WT.G.3	Yes
1830	10	WT	3	G	2	WT.G.3	Yes
1831	11	WT	3	G	3	WT.G.3	Yes
1832	12	WT	3	G	4	WT.G.3	Yes
1833	13	WT	3	G	4	WT.G.3	No
1834	14	WT	3	G	4	WT.G.3	No
1835	1	ko_nagGH	3	G	0	ko_nagGH.G.3	No
1836	2	ko_nagGH	3	G	0	ko_nagGH.G.3	No
1837	3	ko_nagGH	3	G	0	ko_nagGH.G.3	Yes
1838	4	ko_nagGH	3	G	1	ko_nagGH.G.3	Yes
1839	5	ko_nagGH	3	G	4	ko_nagGH.G.3	Yes
1840	6	ko_nagGH	3	G	4	ko_nagGH.G.3	No
1841	7	ko_nagGH	3	G	4	ko_nagGH.G.3	No
1842	8	ko_nagGH	3	G	4	ko_nagGH.G.3	No
1843	9	ko_nagGH	3	G	4	ko_nagGH.G.3	No
1844	10	ko_nagGH	3	G	4	ko_nagGH.G.3	No
1845	11	ko_nagGH	3	G	4	ko_nagGH.G.3	No
1846	12	ko_nagGH	3	G	4	ko_nagGH.G.3	No
1847	13	ko_nagGH	3	G	4	ko_nagGH.G.3	No
1848	14	ko_nagGH	3	G	4	ko_nagGH.G.3	No
1849	1	comp_nagGH	3	G	0	comp_nagGH.G.3	No
1850	2	comp_nagGH	3	G	0	comp_nagGH.G.3	No
1851	3	comp_nagGH	3	G	0	comp_nagGH.G.3	No
1852	4	comp_nagGH	3	G	0	comp_nagGH.G.3	No
1853	5	comp_nagGH	3	G	0	comp_nagGH.G.3	No
1854	6	comp_nagGH	3	G	0	comp_nagGH.G.3	Yes
1855	7	comp_nagGH	3	G	3	comp_nagGH.G.3	Yes
1856	8	comp_nagGH	3	G	4	comp_nagGH.G.3	Yes
1857	9	comp_nagGH	3	G	4	comp_nagGH.G.3	No
1858	10	comp_nagGH	3	G	4	comp_nagGH.G.3	No
1859	11	comp_nagGH	3	G	4	comp_nagGH.G.3	No
1860	12	comp_nagGH	3	G	4	comp_nagGH.G.3	No
1861	13	comp_nagGH	3	G	4	comp_nagGH.G.3	No
1862	14	comp_nagGH	3	G	4	comp_nagGH.G.3	No
1863	1	ko_nagOP	3	G	0	ko_nagOP.G.3	No
1864	2	ko_nagOP	3	G	0	ko_nagOP.G.3	No
1865	3	ko_nagOP	3	G	0	ko_nagOP.G.3	No
1866	4	ko_nagOP	3	G	0	ko_nagOP.G.3	No
1867	5	ko_nagOP	3	G	0	ko_nagOP.G.3	No
1868	6	ko_nagOP	3	G	0	ko_nagOP.G.3	No
1869	7	ko_nagOP	3	G	0	ko_nagOP.G.3	No
1870	8	ko_nagOP	3	G	0	ko_nagOP.G.3	No
1871	9	ko_nagOP	3	G	0	ko_nagOP.G.3	No
1872	10	ko_nagOP	3	G	0	ko_nagOP.G.3	No
1873	11	ko_nagOP	3	G	0	ko_nagOP.G.3	No
1874	12	ko_nagOP	3	G	0	ko_nagOP.G.3	No
1875	13	ko_nagOP	3	G	0	ko_nagOP.G.3	No
1876	14	ko_nagOP	3	G	0	ko_nagOP.G.3	Yes
1877	1	comp_nagOP	3	G	0	comp_nagOP.G.3	No
1878	2	comp_nagOP	3	G	0	comp_nagOP.G.3	No
1879	3	comp_nagOP	3	G	0	comp_nagOP.G.3	No
1880	4	comp_nagOP	3	G	0	comp_nagOP.G.3	No
1881	5	comp_nagOP	3	G	0	comp_nagOP.G.3	No
1882	6	comp_nagOP	3	G	0	comp_nagOP.G.3	No
1883	7	comp_nagOP	3	G	0	comp_nagOP.G.3	No
1884	8	comp_nagOP	3	G	0	comp_nagOP.G.3	No
1885	9	comp_nagOP	3	G	0	comp_nagOP.G.3	No
1886	10	comp_nagOP	3	G	0	comp_nagOP.G.3	No
1887	11	comp_nagOP	3	G	0	comp_nagOP.G.3	No
1888	12	comp_nagOP	3	G	0	comp_nagOP.G.3	No
1889	13	comp_nagOP	3	G	0	comp_nagOP.G.3	No
1890	14	comp_nagOP	3	G	0	comp_nagOP.G.3	Yes
1891	1	WT	4	G	0	WT.G.4	No
1892	2	WT	4	G	0	WT.G.4	No
1893	3	WT	4	G	0	WT.G.4	No
1894	4	WT	4	G	0	WT.G.4	No
1895	5	WT	4	G	0	WT.G.4	No
1896	6	WT	4	G	0	WT.G.4	No
1897	7	WT	4	G	0	WT.G.4	No
1898	8	WT	4	G	0	WT.G.4	No
1899	9	WT	4	G	0	WT.G.4	No
1900	10	WT	4	G	0	WT.G.4	No
1901	11	WT	4	G	0	WT.G.4	No
1902	12	WT	4	G	0	WT.G.4	No
1903	13	WT	4	G	0	WT.G.4	No
1904	14	WT	4	G	0	WT.G.4	Yes
1905	1	ko_nagGH	4	G	0	ko_nagGH.G.4	No
1906	2	ko_nagGH	4	G	0	ko_nagGH.G.4	No
1907	3	ko_nagGH	4	G	0	ko_nagGH.G.4	Yes
1908	4	ko_nagGH	4	G	1	ko_nagGH.G.4	Yes
1909	5	ko_nagGH	4	G	4	ko_nagGH.G.4	Yes
1910	6	ko_nagGH	4	G	4	ko_nagGH.G.4	No
1911	7	ko_nagGH	4	G	4	ko_nagGH.G.4	No
1912	8	ko_nagGH	4	G	4	ko_nagGH.G.4	No
1913	9	ko_nagGH	4	G	4	ko_nagGH.G.4	No
1914	10	ko_nagGH	4	G	4	ko_nagGH.G.4	No
1915	11	ko_nagGH	4	G	4	ko_nagGH.G.4	No
1916	12	ko_nagGH	4	G	4	ko_nagGH.G.4	No
1917	13	ko_nagGH	4	G	4	ko_nagGH.G.4	No
1918	14	ko_nagGH	4	G	4	ko_nagGH.G.4	No
1919	1	comp_nagGH	4	G	0	comp_nagGH.G.4	No
1920	2	comp_nagGH	4	G	0	comp_nagGH.G.4	No
1921	3	comp_nagGH	4	G	0	comp_nagGH.G.4	No
1922	4	comp_nagGH	4	G	0	comp_nagGH.G.4	No
1923	5	comp_nagGH	4	G	0	comp_nagGH.G.4	No
1924	6	comp_nagGH	4	G	0	comp_nagGH.G.4	No
1925	7	comp_nagGH	4	G	0	comp_nagGH.G.4	No
1926	8	comp_nagGH	4	G	0	comp_nagGH.G.4	No
1927	9	comp_nagGH	4	G	0	comp_nagGH.G.4	Yes
1928	10	comp_nagGH	4	G	2	comp_nagGH.G.4	Yes
1929	11	comp_nagGH	4	G	3	comp_nagGH.G.4	Yes
1930	12	comp_nagGH	4	G	4	comp_nagGH.G.4	Yes
1931	13	comp_nagGH	4	G	4	comp_nagGH.G.4	No
1932	14	comp_nagGH	4	G	4	comp_nagGH.G.4	No
1933	1	ko_nagOP	4	G	0	ko_nagOP.G.4	No
1934	2	ko_nagOP	4	G	0	ko_nagOP.G.4	No
1935	3	ko_nagOP	4	G	0	ko_nagOP.G.4	No
1936	4	ko_nagOP	4	G	0	ko_nagOP.G.4	No
1937	5	ko_nagOP	4	G	0	ko_nagOP.G.4	No
1938	6	ko_nagOP	4	G	0	ko_nagOP.G.4	No
1939	7	ko_nagOP	4	G	0	ko_nagOP.G.4	Yes
1940	8	ko_nagOP	4	G	1	ko_nagOP.G.4	Yes
1941	9	ko_nagOP	4	G	4	ko_nagOP.G.4	Yes
1942	10	ko_nagOP	4	G	4	ko_nagOP.G.4	No
1943	11	ko_nagOP	4	G	4	ko_nagOP.G.4	No
1944	12	ko_nagOP	4	G	4	ko_nagOP.G.4	No
1945	13	ko_nagOP	4	G	4	ko_nagOP.G.4	No
1946	14	ko_nagOP	4	G	4	ko_nagOP.G.4	No
1947	1	comp_nagOP	4	G	0	comp_nagOP.G.4	No
1948	2	comp_nagOP	4	G	0	comp_nagOP.G.4	No
1949	3	comp_nagOP	4	G	0	comp_nagOP.G.4	Yes
1950	4	comp_nagOP	4	G	4	comp_nagOP.G.4	Yes
1951	5	comp_nagOP	4	G	4	comp_nagOP.G.4	No
1952	6	comp_nagOP	4	G	4	comp_nagOP.G.4	No
1953	7	comp_nagOP	4	G	4	comp_nagOP.G.4	No
1954	8	comp_nagOP	4	G	4	comp_nagOP.G.4	No
1955	9	comp_nagOP	4	G	4	comp_nagOP.G.4	No
1956	10	comp_nagOP	4	G	4	comp_nagOP.G.4	No
1957	11	comp_nagOP	4	G	4	comp_nagOP.G.4	No
1958	12	comp_nagOP	4	G	4	comp_nagOP.G.4	No
1959	13	comp_nagOP	4	G	4	comp_nagOP.G.4	No
1960	14	comp_nagOP	4	G	4	comp_nagOP.G.4	No
1961	1	WT	1	H	0	WT.H.1	No
1962	2	WT	1	H	0	WT.H.1	No
1963	3	WT	1	H	0	WT.H.1	No
1964	4	WT	1	H	0	WT.H.1	No
1965	5	WT	1	H	0	WT.H.1	No
1966	6	WT	1	H	0	WT.H.1	No
1967	7	WT	1	H	0	WT.H.1	No
1968	8	WT	1	H	0	WT.H.1	No
1969	9	WT	1	H	0	WT.H.1	No
1970	10	WT	1	H	0	WT.H.1	No
1971	11	WT	1	H	0	WT.H.1	No
1972	12	WT	1	H	0	WT.H.1	Yes
1973	13	WT	1	H	1	WT.H.1	Yes
1974	14	WT	1	H	3	WT.H.1	Yes
1975	1	ko_nagGH	1	H	0	ko_nagGH.H.1	No
1976	2	ko_nagGH	1	H	0	ko_nagGH.H.1	No
1977	3	ko_nagGH	1	H	0	ko_nagGH.H.1	No
1978	4	ko_nagGH	1	H	0	ko_nagGH.H.1	No
1979	5	ko_nagGH	1	H	0	ko_nagGH.H.1	No
1980	6	ko_nagGH	1	H	0	ko_nagGH.H.1	No
1981	7	ko_nagGH	1	H	0	ko_nagGH.H.1	No
1982	8	ko_nagGH	1	H	0	ko_nagGH.H.1	No
1983	9	ko_nagGH	1	H	0	ko_nagGH.H.1	No
1984	10	ko_nagGH	1	H	0	ko_nagGH.H.1	No
1985	11	ko_nagGH	1	H	0	ko_nagGH.H.1	No
1986	12	ko_nagGH	1	H	0	ko_nagGH.H.1	No
1987	13	ko_nagGH	1	H	0	ko_nagGH.H.1	No
1988	14	ko_nagGH	1	H	0	ko_nagGH.H.1	Yes
1989	1	comp_nagGH	1	H	0	comp_nagGH.H.1	No
1990	2	comp_nagGH	1	H	0	comp_nagGH.H.1	No
1991	3	comp_nagGH	1	H	0	comp_nagGH.H.1	No
1992	4	comp_nagGH	1	H	0	comp_nagGH.H.1	No
1993	5	comp_nagGH	1	H	0	comp_nagGH.H.1	No
1994	6	comp_nagGH	1	H	0	comp_nagGH.H.1	No
1995	7	comp_nagGH	1	H	0	comp_nagGH.H.1	No
1996	8	comp_nagGH	1	H	0	comp_nagGH.H.1	No
1997	9	comp_nagGH	1	H	0	comp_nagGH.H.1	Yes
1998	10	comp_nagGH	1	H	1	comp_nagGH.H.1	Yes
1999	11	comp_nagGH	1	H	4	comp_nagGH.H.1	Yes
[truncated: 801 more rows]
