# Supplementary material for: A Practical Guide to Visualization and Statistical Analysis of R. solanacearum Infection Data Using R
Source: Front Plant Sci. 2017 Apr 24;8:623. doi: 10.3389/fpls.2017.00623 (PMC5401893; doi:10.3389/fpls.2017.00623)
Supplement: Supplementary file 3 [file Data_Sheet_3.ZIP › S3_mpmi2015_long.csv]

	DPI	Strain	Batch	Plant	DI	subject	Useful
1	1	GMI1000	1	A	0	GMI1000.A.1	No
2	2	GMI1000	1	A	0	GMI1000.A.1	No
3	3	GMI1000	1	A	0	GMI1000.A.1	No
4	4	GMI1000	1	A	0	GMI1000.A.1	No
5	5	GMI1000	1	A	0	GMI1000.A.1	No
6	6	GMI1000	1	A	0	GMI1000.A.1	Yes
7	7	GMI1000	1	A	1	GMI1000.A.1	Yes
8	8	GMI1000	1	A	2	GMI1000.A.1	Yes
9	9	GMI1000	1	A	3	GMI1000.A.1	Yes
10	10	GMI1000	1	A	4	GMI1000.A.1	Yes
11	11	GMI1000	1	A	4	GMI1000.A.1	No
12	12	GMI1000	1	A	4	GMI1000.A.1	No
13	13	GMI1000	1	A	4	GMI1000.A.1	No
14	14	GMI1000	1	A	4	GMI1000.A.1	No
15	1	GMI1000_fcsmut	1	A	0	GMI1000_fcsmut.A.1	No
16	2	GMI1000_fcsmut	1	A	0	GMI1000_fcsmut.A.1	No
17	3	GMI1000_fcsmut	1	A	0	GMI1000_fcsmut.A.1	No
18	4	GMI1000_fcsmut	1	A	0	GMI1000_fcsmut.A.1	No
19	5	GMI1000_fcsmut	1	A	0	GMI1000_fcsmut.A.1	No
20	6	GMI1000_fcsmut	1	A	0	GMI1000_fcsmut.A.1	No
21	7	GMI1000_fcsmut	1	A	0	GMI1000_fcsmut.A.1	Yes
22	8	GMI1000_fcsmut	1	A	3	GMI1000_fcsmut.A.1	Yes
23	9	GMI1000_fcsmut	1	A	4	GMI1000_fcsmut.A.1	Yes
24	10	GMI1000_fcsmut	1	A	4	GMI1000_fcsmut.A.1	No
25	11	GMI1000_fcsmut	1	A	4	GMI1000_fcsmut.A.1	No
26	12	GMI1000_fcsmut	1	A	4	GMI1000_fcsmut.A.1	No
27	13	GMI1000_fcsmut	1	A	4	GMI1000_fcsmut.A.1	No
28	14	GMI1000_fcsmut	1	A	4	GMI1000_fcsmut.A.1	No
29	1	GMI1000	2	A	0	GMI1000.A.2	No
30	2	GMI1000	2	A	0	GMI1000.A.2	No
31	3	GMI1000	2	A	0	GMI1000.A.2	No
32	4	GMI1000	2	A	0	GMI1000.A.2	No
33	5	GMI1000	2	A	0	GMI1000.A.2	Yes
34	6	GMI1000	2	A	2	GMI1000.A.2	Yes
35	7	GMI1000	2	A	4	GMI1000.A.2	Yes
36	8	GMI1000	2	A	4	GMI1000.A.2	No
37	9	GMI1000	2	A	4	GMI1000.A.2	No
38	10	GMI1000	2	A	4	GMI1000.A.2	No
39	11	GMI1000	2	A	4	GMI1000.A.2	No
40	12	GMI1000	2	A	4	GMI1000.A.2	No
41	1	GMI1000_fcsmut	2	A	0	GMI1000_fcsmut.A.2	No
42	2	GMI1000_fcsmut	2	A	0	GMI1000_fcsmut.A.2	No
43	3	GMI1000_fcsmut	2	A	0	GMI1000_fcsmut.A.2	No
44	4	GMI1000_fcsmut	2	A	0	GMI1000_fcsmut.A.2	No
45	5	GMI1000_fcsmut	2	A	0	GMI1000_fcsmut.A.2	No
46	6	GMI1000_fcsmut	2	A	0	GMI1000_fcsmut.A.2	Yes
47	7	GMI1000_fcsmut	2	A	3	GMI1000_fcsmut.A.2	Yes
48	8	GMI1000_fcsmut	2	A	4	GMI1000_fcsmut.A.2	Yes
49	9	GMI1000_fcsmut	2	A	4	GMI1000_fcsmut.A.2	No
50	10	GMI1000_fcsmut	2	A	4	GMI1000_fcsmut.A.2	No
51	11	GMI1000_fcsmut	2	A	4	GMI1000_fcsmut.A.2	No
52	12	GMI1000_fcsmut	2	A	4	GMI1000_fcsmut.A.2	No
53	1	GMI1000	3	A	0	GMI1000.A.3	No
54	2	GMI1000	3	A	0	GMI1000.A.3	No
55	3	GMI1000	3	A	0	GMI1000.A.3	No
56	4	GMI1000	3	A	0	GMI1000.A.3	No
57	5	GMI1000	3	A	0	GMI1000.A.3	No
58	6	GMI1000	3	A	0	GMI1000.A.3	Yes
59	7	GMI1000	3	A	4	GMI1000.A.3	Yes
60	8	GMI1000	3	A	4	GMI1000.A.3	No
61	9	GMI1000	3	A	4	GMI1000.A.3	No
62	10	GMI1000	3	A	4	GMI1000.A.3	No
63	11	GMI1000	3	A	4	GMI1000.A.3	No
64	12	GMI1000	3	A	4	GMI1000.A.3	No
65	13	GMI1000	3	A	4	GMI1000.A.3	No
66	14	GMI1000	3	A	4	GMI1000.A.3	No
67	1	GMI1000_fcsmut	3	A	0	GMI1000_fcsmut.A.3	No
68	2	GMI1000_fcsmut	3	A	0	GMI1000_fcsmut.A.3	No
69	3	GMI1000_fcsmut	3	A	0	GMI1000_fcsmut.A.3	No
70	4	GMI1000_fcsmut	3	A	0	GMI1000_fcsmut.A.3	Yes
71	5	GMI1000_fcsmut	3	A	1	GMI1000_fcsmut.A.3	Yes
72	6	GMI1000_fcsmut	3	A	4	GMI1000_fcsmut.A.3	Yes
73	7	GMI1000_fcsmut	3	A	4	GMI1000_fcsmut.A.3	No
74	8	GMI1000_fcsmut	3	A	4	GMI1000_fcsmut.A.3	No
75	9	GMI1000_fcsmut	3	A	4	GMI1000_fcsmut.A.3	No
76	10	GMI1000_fcsmut	3	A	4	GMI1000_fcsmut.A.3	No
77	11	GMI1000_fcsmut	3	A	4	GMI1000_fcsmut.A.3	No
78	12	GMI1000_fcsmut	3	A	4	GMI1000_fcsmut.A.3	No
79	13	GMI1000_fcsmut	3	A	4	GMI1000_fcsmut.A.3	No
80	14	GMI1000_fcsmut	3	A	4	GMI1000_fcsmut.A.3	No
81	1	GMI1000	4	A	0	GMI1000.A.4	No
82	2	GMI1000	4	A	0	GMI1000.A.4	No
83	3	GMI1000	4	A	0	GMI1000.A.4	No
84	4	GMI1000	4	A	0	GMI1000.A.4	Yes
85	5	GMI1000	4	A	1	GMI1000.A.4	Yes
86	6	GMI1000	4	A	4	GMI1000.A.4	Yes
87	7	GMI1000	4	A	4	GMI1000.A.4	No
88	8	GMI1000	4	A	4	GMI1000.A.4	No
89	9	GMI1000	4	A	4	GMI1000.A.4	No
90	10	GMI1000	4	A	4	GMI1000.A.4	No
91	11	GMI1000	4	A	4	GMI1000.A.4	No
92	12	GMI1000	4	A	4	GMI1000.A.4	No
93	13	GMI1000	4	A	4	GMI1000.A.4	No
94	14	GMI1000	4	A	4	GMI1000.A.4	No
95	1	GMI1000_fcsmut	4	A	0	GMI1000_fcsmut.A.4	No
96	2	GMI1000_fcsmut	4	A	0	GMI1000_fcsmut.A.4	No
97	3	GMI1000_fcsmut	4	A	0	GMI1000_fcsmut.A.4	No
98	4	GMI1000_fcsmut	4	A	0	GMI1000_fcsmut.A.4	No
99	5	GMI1000_fcsmut	4	A	0	GMI1000_fcsmut.A.4	No
100	6	GMI1000_fcsmut	4	A	0	GMI1000_fcsmut.A.4	No
101	7	GMI1000_fcsmut	4	A	0	GMI1000_fcsmut.A.4	No
102	8	GMI1000_fcsmut	4	A	0	GMI1000_fcsmut.A.4	No
103	9	GMI1000_fcsmut	4	A	0	GMI1000_fcsmut.A.4	No
104	10	GMI1000_fcsmut	4	A	0	GMI1000_fcsmut.A.4	No
105	11	GMI1000_fcsmut	4	A	0	GMI1000_fcsmut.A.4	No
106	12	GMI1000_fcsmut	4	A	0	GMI1000_fcsmut.A.4	No
107	13	GMI1000_fcsmut	4	A	0	GMI1000_fcsmut.A.4	No
108	14	GMI1000_fcsmut	4	A	0	GMI1000_fcsmut.A.4	Yes
109	1	GMI1000	5	A	0	GMI1000.A.5	No
110	2	GMI1000	5	A	0	GMI1000.A.5	No
111	3	GMI1000	5	A	0	GMI1000.A.5	No
112	4	GMI1000	5	A	0	GMI1000.A.5	No
113	5	GMI1000	5	A	0	GMI1000.A.5	No
114	6	GMI1000	5	A	0	GMI1000.A.5	No
115	7	GMI1000	5	A	0	GMI1000.A.5	No
116	8	GMI1000	5	A	0	GMI1000.A.5	Yes
117	9	GMI1000	5	A	2	GMI1000.A.5	Yes
118	10	GMI1000	5	A	3	GMI1000.A.5	Yes
119	11	GMI1000	5	A	3	GMI1000.A.5	Yes
120	12	GMI1000	5	A	4	GMI1000.A.5	Yes
121	13	GMI1000	5	A	4	GMI1000.A.5	No
122	14	GMI1000	5	A	4	GMI1000.A.5	No
123	1	GMI1000_fcsmut	5	A	0	GMI1000_fcsmut.A.5	No
124	2	GMI1000_fcsmut	5	A	0	GMI1000_fcsmut.A.5	No
125	3	GMI1000_fcsmut	5	A	0	GMI1000_fcsmut.A.5	No
126	4	GMI1000_fcsmut	5	A	0	GMI1000_fcsmut.A.5	No
127	5	GMI1000_fcsmut	5	A	0	GMI1000_fcsmut.A.5	No
128	6	GMI1000_fcsmut	5	A	0	GMI1000_fcsmut.A.5	No
129	7	GMI1000_fcsmut	5	A	0	GMI1000_fcsmut.A.5	No
130	8	GMI1000_fcsmut	5	A	0	GMI1000_fcsmut.A.5	No
131	9	GMI1000_fcsmut	5	A	0	GMI1000_fcsmut.A.5	Yes
132	10	GMI1000_fcsmut	5	A	1	GMI1000_fcsmut.A.5	Yes
133	11	GMI1000_fcsmut	5	A	1	GMI1000_fcsmut.A.5	Yes
134	12	GMI1000_fcsmut	5	A	2	GMI1000_fcsmut.A.5	Yes
135	13	GMI1000_fcsmut	5	A	2	GMI1000_fcsmut.A.5	Yes
136	14	GMI1000_fcsmut	5	A	3	GMI1000_fcsmut.A.5	Yes
137	1	GMI1000	6	A	0	GMI1000.A.6	No
138	2	GMI1000	6	A	0	GMI1000.A.6	No
139	3	GMI1000	6	A	0	GMI1000.A.6	No
140	4	GMI1000	6	A	0	GMI1000.A.6	No
141	5	GMI1000	6	A	0	GMI1000.A.6	Yes
142	6	GMI1000	6	A	2	GMI1000.A.6	Yes
143	7	GMI1000	6	A	4	GMI1000.A.6	Yes
144	8	GMI1000	6	A	4	GMI1000.A.6	No
145	9	GMI1000	6	A	4	GMI1000.A.6	No
146	10	GMI1000	6	A	4	GMI1000.A.6	No
147	11	GMI1000	6	A	4	GMI1000.A.6	No
148	12	GMI1000	6	A	4	GMI1000.A.6	No
149	1	GMI1000	6	A	0	GMI1000.A.6	No
150	2	GMI1000	6	A	0	GMI1000.A.6	No
151	3	GMI1000_fcsmut	6	A	0	GMI1000_fcsmut.A.6	No
152	4	GMI1000_fcsmut	6	A	0	GMI1000_fcsmut.A.6	No
153	5	GMI1000_fcsmut	6	A	0	GMI1000_fcsmut.A.6	No
154	6	GMI1000_fcsmut	6	A	0	GMI1000_fcsmut.A.6	Yes
155	7	GMI1000_fcsmut	6	A	3	GMI1000_fcsmut.A.6	Yes
156	8	GMI1000_fcsmut	6	A	4	GMI1000_fcsmut.A.6	Yes
157	9	GMI1000_fcsmut	6	A	4	GMI1000_fcsmut.A.6	No
158	10	GMI1000_fcsmut	6	A	4	GMI1000_fcsmut.A.6	No
159	11	GMI1000_fcsmut	6	A	4	GMI1000_fcsmut.A.6	No
160	12	GMI1000_fcsmut	6	A	4	GMI1000_fcsmut.A.6	No
165	1	GMI1000	1	B	0	GMI1000.B.1	No
166	2	GMI1000	1	B	0	GMI1000.B.1	No
167	3	GMI1000	1	B	0	GMI1000.B.1	No
168	4	GMI1000	1	B	0	GMI1000.B.1	No
169	5	GMI1000	1	B	0	GMI1000.B.1	Yes
170	6	GMI1000	1	B	2	GMI1000.B.1	Yes
171	7	GMI1000	1	B	4	GMI1000.B.1	Yes
172	8	GMI1000	1	B	4	GMI1000.B.1	No
173	9	GMI1000	1	B	4	GMI1000.B.1	No
174	10	GMI1000	1	B	4	GMI1000.B.1	No
175	11	GMI1000	1	B	4	GMI1000.B.1	No
176	12	GMI1000	1	B	4	GMI1000.B.1	No
177	13	GMI1000	1	B	4	GMI1000.B.1	No
178	14	GMI1000	1	B	4	GMI1000.B.1	No
179	1	GMI1000_fcsmut	1	B	0	GMI1000_fcsmut.B.1	No
180	2	GMI1000_fcsmut	1	B	0	GMI1000_fcsmut.B.1	No
181	3	GMI1000_fcsmut	1	B	0	GMI1000_fcsmut.B.1	No
182	4	GMI1000_fcsmut	1	B	0	GMI1000_fcsmut.B.1	No
183	5	GMI1000_fcsmut	1	B	0	GMI1000_fcsmut.B.1	No
184	6	GMI1000_fcsmut	1	B	0	GMI1000_fcsmut.B.1	No
185	7	GMI1000_fcsmut	1	B	0	GMI1000_fcsmut.B.1	No
186	8	GMI1000_fcsmut	1	B	0	GMI1000_fcsmut.B.1	No
187	9	GMI1000_fcsmut	1	B	0	GMI1000_fcsmut.B.1	Yes
188	10	GMI1000_fcsmut	1	B	2	GMI1000_fcsmut.B.1	Yes
189	11	GMI1000_fcsmut	1	B	4	GMI1000_fcsmut.B.1	Yes
190	12	GMI1000_fcsmut	1	B	4	GMI1000_fcsmut.B.1	No
191	13	GMI1000_fcsmut	1	B	4	GMI1000_fcsmut.B.1	No
192	14	GMI1000_fcsmut	1	B	4	GMI1000_fcsmut.B.1	No
193	1	GMI1000	2	B	0	GMI1000.B.2	No
194	2	GMI1000	2	B	0	GMI1000.B.2	No
195	3	GMI1000	2	B	0	GMI1000.B.2	No
196	4	GMI1000	2	B	0	GMI1000.B.2	No
197	5	GMI1000	2	B	0	GMI1000.B.2	No
198	6	GMI1000	2	B	0	GMI1000.B.2	Yes
199	7	GMI1000	2	B	1	GMI1000.B.2	Yes
200	8	GMI1000	2	B	3	GMI1000.B.2	Yes
201	9	GMI1000	2	B	4	GMI1000.B.2	Yes
202	10	GMI1000	2	B	4	GMI1000.B.2	No
203	11	GMI1000	2	B	4	GMI1000.B.2	No
204	12	GMI1000	2	B	4	GMI1000.B.2	No
205	1	GMI1000_fcsmut	2	B	0	GMI1000_fcsmut.B.2	No
206	2	GMI1000_fcsmut	2	B	0	GMI1000_fcsmut.B.2	No
207	3	GMI1000_fcsmut	2	B	0	GMI1000_fcsmut.B.2	No
208	4	GMI1000_fcsmut	2	B	0	GMI1000_fcsmut.B.2	No
209	5	GMI1000_fcsmut	2	B	0	GMI1000_fcsmut.B.2	No
210	6	GMI1000_fcsmut	2	B	0	GMI1000_fcsmut.B.2	No
211	7	GMI1000_fcsmut	2	B	0	GMI1000_fcsmut.B.2	No
212	8	GMI1000_fcsmut	2	B	0	GMI1000_fcsmut.B.2	No
213	9	GMI1000_fcsmut	2	B	0	GMI1000_fcsmut.B.2	Yes
214	10	GMI1000_fcsmut	2	B	1	GMI1000_fcsmut.B.2	Yes
215	11	GMI1000_fcsmut	2	B	3	GMI1000_fcsmut.B.2	Yes
216	12	GMI1000_fcsmut	2	B	4	GMI1000_fcsmut.B.2	Yes
217	1	GMI1000	3	B	0	GMI1000.B.3	No
218	2	GMI1000	3	B	0	GMI1000.B.3	No
219	3	GMI1000	3	B	0	GMI1000.B.3	No
220	4	GMI1000	3	B	0	GMI1000.B.3	Yes
221	5	GMI1000	3	B	1	GMI1000.B.3	Yes
222	6	GMI1000	3	B	4	GMI1000.B.3	Yes
223	7	GMI1000	3	B	4	GMI1000.B.3	No
224	8	GMI1000	3	B	4	GMI1000.B.3	No
225	9	GMI1000	3	B	4	GMI1000.B.3	No
226	10	GMI1000	3	B	4	GMI1000.B.3	No
227	11	GMI1000	3	B	4	GMI1000.B.3	No
228	12	GMI1000	3	B	4	GMI1000.B.3	No
229	13	GMI1000	3	B	4	GMI1000.B.3	No
230	14	GMI1000	3	B	4	GMI1000.B.3	No
231	1	GMI1000_fcsmut	3	B	0	GMI1000_fcsmut.B.3	No
232	2	GMI1000_fcsmut	3	B	0	GMI1000_fcsmut.B.3	No
233	3	GMI1000_fcsmut	3	B	0	GMI1000_fcsmut.B.3	No
234	4	GMI1000_fcsmut	3	B	0	GMI1000_fcsmut.B.3	Yes
235	5	GMI1000_fcsmut	3	B	1	GMI1000_fcsmut.B.3	Yes
236	6	GMI1000_fcsmut	3	B	4	GMI1000_fcsmut.B.3	Yes
237	7	GMI1000_fcsmut	3	B	4	GMI1000_fcsmut.B.3	No
238	8	GMI1000_fcsmut	3	B	4	GMI1000_fcsmut.B.3	No
239	9	GMI1000_fcsmut	3	B	4	GMI1000_fcsmut.B.3	No
240	10	GMI1000_fcsmut	3	B	4	GMI1000_fcsmut.B.3	No
241	11	GMI1000_fcsmut	3	B	4	GMI1000_fcsmut.B.3	No
242	12	GMI1000_fcsmut	3	B	4	GMI1000_fcsmut.B.3	No
243	13	GMI1000_fcsmut	3	B	4	GMI1000_fcsmut.B.3	No
244	14	GMI1000_fcsmut	3	B	4	GMI1000_fcsmut.B.3	No
245	1	GMI1000	4	B	0	GMI1000.B.4	No
246	2	GMI1000	4	B	0	GMI1000.B.4	No
247	3	GMI1000	4	B	0	GMI1000.B.4	Yes
248	4	GMI1000	4	B	1	GMI1000.B.4	Yes
249	5	GMI1000	4	B	4	GMI1000.B.4	Yes
250	6	GMI1000	4	B	4	GMI1000.B.4	No
251	7	GMI1000	4	B	4	GMI1000.B.4	No
252	8	GMI1000	4	B	4	GMI1000.B.4	No
253	9	GMI1000	4	B	4	GMI1000.B.4	No
254	10	GMI1000	4	B	4	GMI1000.B.4	No
255	11	GMI1000	4	B	4	GMI1000.B.4	No
256	12	GMI1000	4	B	4	GMI1000.B.4	No
257	13	GMI1000	4	B	4	GMI1000.B.4	No
258	14	GMI1000	4	B	4	GMI1000.B.4	No
259	1	GMI1000_fcsmut	4	B	0	GMI1000_fcsmut.B.4	No
260	2	GMI1000_fcsmut	4	B	0	GMI1000_fcsmut.B.4	No
261	3	GMI1000_fcsmut	4	B	0	GMI1000_fcsmut.B.4	Yes
262	4	GMI1000_fcsmut	4	B	4	GMI1000_fcsmut.B.4	Yes
263	5	GMI1000_fcsmut	4	B	4	GMI1000_fcsmut.B.4	No
264	6	GMI1000_fcsmut	4	B	4	GMI1000_fcsmut.B.4	No
265	7	GMI1000_fcsmut	4	B	4	GMI1000_fcsmut.B.4	No
266	8	GMI1000_fcsmut	4	B	4	GMI1000_fcsmut.B.4	No
267	9	GMI1000_fcsmut	4	B	4	GMI1000_fcsmut.B.4	No
268	10	GMI1000_fcsmut	4	B	4	GMI1000_fcsmut.B.4	No
269	11	GMI1000_fcsmut	4	B	4	GMI1000_fcsmut.B.4	No
270	12	GMI1000_fcsmut	4	B	4	GMI1000_fcsmut.B.4	No
271	13	GMI1000_fcsmut	4	B	4	GMI1000_fcsmut.B.4	No
272	14	GMI1000_fcsmut	4	B	4	GMI1000_fcsmut.B.4	No
273	1	GMI1000	5	B	0	GMI1000.B.5	No
274	2	GMI1000	5	B	0	GMI1000.B.5	No
275	3	GMI1000	5	B	0	GMI1000.B.5	No
276	4	GMI1000	5	B	0	GMI1000.B.5	No
277	5	GMI1000	5	B	0	GMI1000.B.5	Yes
278	6	GMI1000	5	B	3	GMI1000.B.5	Yes
279	7	GMI1000	5	B	4	GMI1000.B.5	Yes
280	8	GMI1000	5	B	4	GMI1000.B.5	No
281	9	GMI1000	5	B	4	GMI1000.B.5	No
282	10	GMI1000	5	B	4	GMI1000.B.5	No
283	11	GMI1000	5	B	4	GMI1000.B.5	No
284	12	GMI1000	5	B	4	GMI1000.B.5	No
285	13	GMI1000	5	B	4	GMI1000.B.5	No
286	14	GMI1000	5	B	4	GMI1000.B.5	No
287	1	GMI1000_fcsmut	5	B	0	GMI1000_fcsmut.B.5	No
288	2	GMI1000_fcsmut	5	B	0	GMI1000_fcsmut.B.5	No
289	3	GMI1000_fcsmut	5	B	0	GMI1000_fcsmut.B.5	No
290	4	GMI1000_fcsmut	5	B	0	GMI1000_fcsmut.B.5	No
291	5	GMI1000_fcsmut	5	B	0	GMI1000_fcsmut.B.5	No
292	6	GMI1000_fcsmut	5	B	0	GMI1000_fcsmut.B.5	No
293	7	GMI1000_fcsmut	5	B	0	GMI1000_fcsmut.B.5	No
294	8	GMI1000_fcsmut	5	B	0	GMI1000_fcsmut.B.5	No
295	9	GMI1000_fcsmut	5	B	0	GMI1000_fcsmut.B.5	Yes
296	10	GMI1000_fcsmut	5	B	1	GMI1000_fcsmut.B.5	Yes
297	11	GMI1000_fcsmut	5	B	1	GMI1000_fcsmut.B.5	Yes
298	12	GMI1000_fcsmut	5	B	1	GMI1000_fcsmut.B.5	Yes
299	13	GMI1000_fcsmut	5	B	1	GMI1000_fcsmut.B.5	Yes
300	14	GMI1000_fcsmut	5	B	1	GMI1000_fcsmut.B.5	Yes
301	1	GMI1000	6	B	0	GMI1000.B.6	No
302	2	GMI1000	6	B	0	GMI1000.B.6	No
303	3	GMI1000	6	B	0	GMI1000.B.6	No
304	4	GMI1000	6	B	0	GMI1000.B.6	No
305	5	GMI1000	6	B	0	GMI1000.B.6	No
306	6	GMI1000	6	B	0	GMI1000.B.6	Yes
307	7	GMI1000	6	B	1	GMI1000.B.6	Yes
308	8	GMI1000	6	B	3	GMI1000.B.6	Yes
309	9	GMI1000	6	B	4	GMI1000.B.6	Yes
310	10	GMI1000	6	B	4	GMI1000.B.6	No
311	11	GMI1000	6	B	4	GMI1000.B.6	No
312	12	GMI1000	6	B	4	GMI1000.B.6	No
313	1	GMI1000	6	B	0	GMI1000.B.6	No
314	2	GMI1000	6	B	0	GMI1000.B.6	No
315	3	GMI1000_fcsmut	6	B	0	GMI1000_fcsmut.B.6	No
316	4	GMI1000_fcsmut	6	B	0	GMI1000_fcsmut.B.6	No
317	5	GMI1000_fcsmut	6	B	0	GMI1000_fcsmut.B.6	No
318	6	GMI1000_fcsmut	6	B	0	GMI1000_fcsmut.B.6	No
319	7	GMI1000_fcsmut	6	B	0	GMI1000_fcsmut.B.6	No
320	8	GMI1000_fcsmut	6	B	0	GMI1000_fcsmut.B.6	No
321	9	GMI1000_fcsmut	6	B	0	GMI1000_fcsmut.B.6	Yes
322	10	GMI1000_fcsmut	6	B	1	GMI1000_fcsmut.B.6	Yes
323	11	GMI1000_fcsmut	6	B	3	GMI1000_fcsmut.B.6	Yes
324	12	GMI1000_fcsmut	6	B	4	GMI1000_fcsmut.B.6	Yes
329	1	GMI1000	1	C	0	GMI1000.C.1	No
330	2	GMI1000	1	C	0	GMI1000.C.1	No
331	3	GMI1000	1	C	0	GMI1000.C.1	No
332	4	GMI1000	1	C	0	GMI1000.C.1	Yes
333	5	GMI1000	1	C	2	GMI1000.C.1	Yes
334	6	GMI1000	1	C	4	GMI1000.C.1	Yes
335	7	GMI1000	1	C	4	GMI1000.C.1	No
336	8	GMI1000	1	C	4	GMI1000.C.1	No
337	9	GMI1000	1	C	4	GMI1000.C.1	No
338	10	GMI1000	1	C	4	GMI1000.C.1	No
339	11	GMI1000	1	C	4	GMI1000.C.1	No
340	12	GMI1000	1	C	4	GMI1000.C.1	No
341	13	GMI1000	1	C	4	GMI1000.C.1	No
342	14	GMI1000	1	C	4	GMI1000.C.1	No
343	1	GMI1000_fcsmut	1	C	0	GMI1000_fcsmut.C.1	No
344	2	GMI1000_fcsmut	1	C	0	GMI1000_fcsmut.C.1	No
345	3	GMI1000_fcsmut	1	C	0	GMI1000_fcsmut.C.1	No
346	4	GMI1000_fcsmut	1	C	0	GMI1000_fcsmut.C.1	No
347	5	GMI1000_fcsmut	1	C	0	GMI1000_fcsmut.C.1	No
348	6	GMI1000_fcsmut	1	C	0	GMI1000_fcsmut.C.1	Yes
349	7	GMI1000_fcsmut	1	C	1	GMI1000_fcsmut.C.1	Yes
350	8	GMI1000_fcsmut	1	C	3	GMI1000_fcsmut.C.1	Yes
351	9	GMI1000_fcsmut	1	C	4	GMI1000_fcsmut.C.1	Yes
352	10	GMI1000_fcsmut	1	C	4	GMI1000_fcsmut.C.1	No
353	11	GMI1000_fcsmut	1	C	4	GMI1000_fcsmut.C.1	No
354	12	GMI1000_fcsmut	1	C	4	GMI1000_fcsmut.C.1	No
355	13	GMI1000_fcsmut	1	C	4	GMI1000_fcsmut.C.1	No
356	14	GMI1000_fcsmut	1	C	4	GMI1000_fcsmut.C.1	No
357	1	GMI1000	2	C	0	GMI1000.C.2	No
358	2	GMI1000	2	C	0	GMI1000.C.2	No
359	3	GMI1000	2	C	0	GMI1000.C.2	No
360	4	GMI1000	2	C	0	GMI1000.C.2	No
361	5	GMI1000	2	C	0	GMI1000.C.2	No
362	6	GMI1000	2	C	0	GMI1000.C.2	No
363	7	GMI1000	2	C	0	GMI1000.C.2	No
364	8	GMI1000	2	C	0	GMI1000.C.2	Yes
365	9	GMI1000	2	C	1	GMI1000.C.2	Yes
366	10	GMI1000	2	C	4	GMI1000.C.2	Yes
367	11	GMI1000	2	C	4	GMI1000.C.2	No
368	12	GMI1000	2	C	4	GMI1000.C.2	No
369	1	GMI1000_fcsmut	2	C	0	GMI1000_fcsmut.C.2	No
370	2	GMI1000_fcsmut	2	C	0	GMI1000_fcsmut.C.2	No
371	3	GMI1000_fcsmut	2	C	0	GMI1000_fcsmut.C.2	No
372	4	GMI1000_fcsmut	2	C	0	GMI1000_fcsmut.C.2	Yes
373	5	GMI1000_fcsmut	2	C	3	GMI1000_fcsmut.C.2	Yes
374	6	GMI1000_fcsmut	2	C	4	GMI1000_fcsmut.C.2	Yes
375	7	GMI1000_fcsmut	2	C	4	GMI1000_fcsmut.C.2	No
376	8	GMI1000_fcsmut	2	C	4	GMI1000_fcsmut.C.2	No
377	9	GMI1000_fcsmut	2	C	4	GMI1000_fcsmut.C.2	No
378	10	GMI1000_fcsmut	2	C	4	GMI1000_fcsmut.C.2	No
379	11	GMI1000_fcsmut	2	C	4	GMI1000_fcsmut.C.2	No
380	12	GMI1000_fcsmut	2	C	4	GMI1000_fcsmut.C.2	No
381	1	GMI1000	3	C	0	GMI1000.C.3	No
382	2	GMI1000	3	C	0	GMI1000.C.3	No
383	3	GMI1000	3	C	0	GMI1000.C.3	No
384	4	GMI1000	3	C	0	GMI1000.C.3	Yes
385	5	GMI1000	3	C	3	GMI1000.C.3	Yes
386	6	GMI1000	3	C	4	GMI1000.C.3	Yes
387	7	GMI1000	3	C	4	GMI1000.C.3	No
388	8	GMI1000	3	C	4	GMI1000.C.3	No
389	9	GMI1000	3	C	4	GMI1000.C.3	No
390	10	GMI1000	3	C	4	GMI1000.C.3	No
391	11	GMI1000	3	C	4	GMI1000.C.3	No
392	12	GMI1000	3	C	4	GMI1000.C.3	No
393	13	GMI1000	3	C	4	GMI1000.C.3	No
394	14	GMI1000	3	C	4	GMI1000.C.3	No
395	1	GMI1000_fcsmut	3	C	0	GMI1000_fcsmut.C.3	No
396	2	GMI1000_fcsmut	3	C	0	GMI1000_fcsmut.C.3	No
397	3	GMI1000_fcsmut	3	C	0	GMI1000_fcsmut.C.3	No
398	4	GMI1000_fcsmut	3	C	0	GMI1000_fcsmut.C.3	No
399	5	GMI1000_fcsmut	3	C	0	GMI1000_fcsmut.C.3	Yes
400	6	GMI1000_fcsmut	3	C	1	GMI1000_fcsmut.C.3	Yes
401	7	GMI1000_fcsmut	3	C	3	GMI1000_fcsmut.C.3	Yes
402	8	GMI1000_fcsmut	3	C	4	GMI1000_fcsmut.C.3	Yes
403	9	GMI1000_fcsmut	3	C	4	GMI1000_fcsmut.C.3	No
404	10	GMI1000_fcsmut	3	C	4	GMI1000_fcsmut.C.3	No
405	11	GMI1000_fcsmut	3	C	4	GMI1000_fcsmut.C.3	No
406	12	GMI1000_fcsmut	3	C	4	GMI1000_fcsmut.C.3	No
407	13	GMI1000_fcsmut	3	C	4	GMI1000_fcsmut.C.3	No
408	14	GMI1000_fcsmut	3	C	4	GMI1000_fcsmut.C.3	No
409	1	GMI1000	4	C	0	GMI1000.C.4	No
410	2	GMI1000	4	C	0	GMI1000.C.4	No
411	3	GMI1000	4	C	0	GMI1000.C.4	Yes
412	4	GMI1000	4	C	2	GMI1000.C.4	Yes
413	5	GMI1000	4	C	4	GMI1000.C.4	Yes
414	6	GMI1000	4	C	4	GMI1000.C.4	No
415	7	GMI1000	4	C	4	GMI1000.C.4	No
416	8	GMI1000	4	C	4	GMI1000.C.4	No
417	9	GMI1000	4	C	4	GMI1000.C.4	No
418	10	GMI1000	4	C	4	GMI1000.C.4	No
419	11	GMI1000	4	C	4	GMI1000.C.4	No
420	12	GMI1000	4	C	4	GMI1000.C.4	No
421	13	GMI1000	4	C	4	GMI1000.C.4	No
422	14	GMI1000	4	C	4	GMI1000.C.4	No
423	1	GMI1000_fcsmut	4	C	0	GMI1000_fcsmut.C.4	No
424	2	GMI1000_fcsmut	4	C	0	GMI1000_fcsmut.C.4	No
425	3	GMI1000_fcsmut	4	C	0	GMI1000_fcsmut.C.4	No
426	4	GMI1000_fcsmut	4	C	0	GMI1000_fcsmut.C.4	No
427	5	GMI1000_fcsmut	4	C	0	GMI1000_fcsmut.C.4	No
428	6	GMI1000_fcsmut	4	C	0	GMI1000_fcsmut.C.4	Yes
429	7	GMI1000_fcsmut	4	C	3	GMI1000_fcsmut.C.4	Yes
430	8	GMI1000_fcsmut	4	C	4	GMI1000_fcsmut.C.4	Yes
431	9	GMI1000_fcsmut	4	C	4	GMI1000_fcsmut.C.4	No
432	10	GMI1000_fcsmut	4	C	4	GMI1000_fcsmut.C.4	No
433	11	GMI1000_fcsmut	4	C	4	GMI1000_fcsmut.C.4	No
434	12	GMI1000_fcsmut	4	C	4	GMI1000_fcsmut.C.4	No
435	13	GMI1000_fcsmut	4	C	4	GMI1000_fcsmut.C.4	No
436	14	GMI1000_fcsmut	4	C	4	GMI1000_fcsmut.C.4	No
437	1	GMI1000	5	C	0	GMI1000.C.5	No
438	2	GMI1000	5	C	0	GMI1000.C.5	No
439	3	GMI1000	5	C	0	GMI1000.C.5	No
440	4	GMI1000	5	C	0	GMI1000.C.5	No
441	5	GMI1000	5	C	0	GMI1000.C.5	No
442	6	GMI1000	5	C	0	GMI1000.C.5	Yes
443	7	GMI1000	5	C	1	GMI1000.C.5	Yes
444	8	GMI1000	5	C	1	GMI1000.C.5	Yes
445	9	GMI1000	5	C	4	GMI1000.C.5	Yes
446	10	GMI1000	5	C	4	GMI1000.C.5	No
447	11	GMI1000	5	C	4	GMI1000.C.5	No
448	12	GMI1000	5	C	4	GMI1000.C.5	No
449	13	GMI1000	5	C	4	GMI1000.C.5	No
450	14	GMI1000	5	C	4	GMI1000.C.5	No
451	1	GMI1000_fcsmut	5	C	0	GMI1000_fcsmut.C.5	No
452	2	GMI1000_fcsmut	5	C	0	GMI1000_fcsmut.C.5	No
453	3	GMI1000_fcsmut	5	C	0	GMI1000_fcsmut.C.5	No
454	4	GMI1000_fcsmut	5	C	0	GMI1000_fcsmut.C.5	No
455	5	GMI1000_fcsmut	5	C	0	GMI1000_fcsmut.C.5	No
456	6	GMI1000_fcsmut	5	C	0	GMI1000_fcsmut.C.5	Yes
457	7	GMI1000_fcsmut	5	C	3	GMI1000_fcsmut.C.5	Yes
458	8	GMI1000_fcsmut	5	C	4	GMI1000_fcsmut.C.5	Yes
459	9	GMI1000_fcsmut	5	C	4	GMI1000_fcsmut.C.5	No
460	10	GMI1000_fcsmut	5	C	4	GMI1000_fcsmut.C.5	No
461	11	GMI1000_fcsmut	5	C	4	GMI1000_fcsmut.C.5	No
462	12	GMI1000_fcsmut	5	C	4	GMI1000_fcsmut.C.5	No
463	13	GMI1000_fcsmut	5	C	4	GMI1000_fcsmut.C.5	No
464	14	GMI1000_fcsmut	5	C	4	GMI1000_fcsmut.C.5	No
465	1	GMI1000	6	C	0	GMI1000.C.6	No
466	2	GMI1000	6	C	0	GMI1000.C.6	No
467	3	GMI1000	6	C	0	GMI1000.C.6	No
468	4	GMI1000	6	C	0	GMI1000.C.6	No
469	5	GMI1000	6	C	0	GMI1000.C.6	No
470	6	GMI1000	6	C	0	GMI1000.C.6	No
471	7	GMI1000	6	C	0	GMI1000.C.6	No
472	8	GMI1000	6	C	0	GMI1000.C.6	Yes
473	9	GMI1000	6	C	1	GMI1000.C.6	Yes
474	10	GMI1000	6	C	4	GMI1000.C.6	Yes
475	11	GMI1000	6	C	4	GMI1000.C.6	No
476	12	GMI1000	6	C	4	GMI1000.C.6	No
477	1	GMI1000	6	C	0	GMI1000.C.6	No
478	2	GMI1000	6	C	0	GMI1000.C.6	No
479	3	GMI1000_fcsmut	6	C	0	GMI1000_fcsmut.C.6	No
480	4	GMI1000_fcsmut	6	C	0	GMI1000_fcsmut.C.6	Yes
481	5	GMI1000_fcsmut	6	C	3	GMI1000_fcsmut.C.6	Yes
482	6	GMI1000_fcsmut	6	C	4	GMI1000_fcsmut.C.6	Yes
483	7	GMI1000_fcsmut	6	C	4	GMI1000_fcsmut.C.6	No
484	8	GMI1000_fcsmut	6	C	4	GMI1000_fcsmut.C.6	No
485	9	GMI1000_fcsmut	6	C	4	GMI1000_fcsmut.C.6	No
486	10	GMI1000_fcsmut	6	C	4	GMI1000_fcsmut.C.6	No
487	11	GMI1000_fcsmut	6	C	4	GMI1000_fcsmut.C.6	No
488	12	GMI1000_fcsmut	6	C	4	GMI1000_fcsmut.C.6	No
493	1	GMI1000	1	D	0	GMI1000.D.1	No
494	2	GMI1000	1	D	0	GMI1000.D.1	No
495	3	GMI1000	1	D	0	GMI1000.D.1	No
496	4	GMI1000	1	D	0	GMI1000.D.1	No
497	5	GMI1000	1	D	0	GMI1000.D.1	No
498	6	GMI1000	1	D	0	GMI1000.D.1	No
499	7	GMI1000	1	D	0	GMI1000.D.1	No
500	8	GMI1000	1	D	0	GMI1000.D.1	No
501	9	GMI1000	1	D	0	GMI1000.D.1	No
502	10	GMI1000	1	D	0	GMI1000.D.1	Yes
503	11	GMI1000	1	D	3	GMI1000.D.1	Yes
504	12	GMI1000	1	D	4	GMI1000.D.1	Yes
505	13	GMI1000	1	D	4	GMI1000.D.1	No
506	14	GMI1000	1	D	4	GMI1000.D.1	No
507	1	GMI1000_fcsmut	1	D	0	GMI1000_fcsmut.D.1	No
508	2	GMI1000_fcsmut	1	D	0	GMI1000_fcsmut.D.1	No
509	3	GMI1000_fcsmut	1	D	0	GMI1000_fcsmut.D.1	No
510	4	GMI1000_fcsmut	1	D	0	GMI1000_fcsmut.D.1	No
511	5	GMI1000_fcsmut	1	D	0	GMI1000_fcsmut.D.1	No
512	6	GMI1000_fcsmut	1	D	0	GMI1000_fcsmut.D.1	Yes
513	7	GMI1000_fcsmut	1	D	2	GMI1000_fcsmut.D.1	Yes
514	8	GMI1000_fcsmut	1	D	4	GMI1000_fcsmut.D.1	Yes
515	9	GMI1000_fcsmut	1	D	4	GMI1000_fcsmut.D.1	No
516	10	GMI1000_fcsmut	1	D	4	GMI1000_fcsmut.D.1	No
517	11	GMI1000_fcsmut	1	D	4	GMI1000_fcsmut.D.1	No
518	12	GMI1000_fcsmut	1	D	4	GMI1000_fcsmut.D.1	No
519	13	GMI1000_fcsmut	1	D	4	GMI1000_fcsmut.D.1	No
520	14	GMI1000_fcsmut	1	D	4	GMI1000_fcsmut.D.1	No
521	1	GMI1000	2	D	0	GMI1000.D.2	No
522	2	GMI1000	2	D	0	GMI1000.D.2	No
523	3	GMI1000	2	D	0	GMI1000.D.2	No
524	4	GMI1000	2	D	0	GMI1000.D.2	No
525	5	GMI1000	2	D	0	GMI1000.D.2	No
526	6	GMI1000	2	D	0	GMI1000.D.2	No
527	7	GMI1000	2	D	0	GMI1000.D.2	No
528	8	GMI1000	2	D	0	GMI1000.D.2	Yes
529	9	GMI1000	2	D	2	GMI1000.D.2	Yes
530	10	GMI1000	2	D	4	GMI1000.D.2	Yes
531	11	GMI1000	2	D	4	GMI1000.D.2	No
532	12	GMI1000	2	D	4	GMI1000.D.2	No
533	1	GMI1000_fcsmut	2	D	0	GMI1000_fcsmut.D.2	No
534	2	GMI1000_fcsmut	2	D	0	GMI1000_fcsmut.D.2	No
535	3	GMI1000_fcsmut	2	D	0	GMI1000_fcsmut.D.2	No
536	4	GMI1000_fcsmut	2	D	0	GMI1000_fcsmut.D.2	No
537	5	GMI1000_fcsmut	2	D	0	GMI1000_fcsmut.D.2	Yes
538	6	GMI1000_fcsmut	2	D	2	GMI1000_fcsmut.D.2	Yes
539	7	GMI1000_fcsmut	2	D	4	GMI1000_fcsmut.D.2	Yes
540	8	GMI1000_fcsmut	2	D	4	GMI1000_fcsmut.D.2	No
541	9	GMI1000_fcsmut	2	D	4	GMI1000_fcsmut.D.2	No
542	10	GMI1000_fcsmut	2	D	4	GMI1000_fcsmut.D.2	No
543	11	GMI1000_fcsmut	2	D	4	GMI1000_fcsmut.D.2	No
544	12	GMI1000_fcsmut	2	D	4	GMI1000_fcsmut.D.2	No
545	1	GMI1000	3	D	0	GMI1000.D.3	No
546	2	GMI1000	3	D	0	GMI1000.D.3	No
547	3	GMI1000	3	D	0	GMI1000.D.3	No
548	4	GMI1000	3	D	0	GMI1000.D.3	Yes
549	5	GMI1000	3	D	4	GMI1000.D.3	Yes
550	6	GMI1000	3	D	4	GMI1000.D.3	No
551	7	GMI1000	3	D	4	GMI1000.D.3	No
552	8	GMI1000	3	D	4	GMI1000.D.3	No
553	9	GMI1000	3	D	4	GMI1000.D.3	No
554	10	GMI1000	3	D	4	GMI1000.D.3	No
555	11	GMI1000	3	D	4	GMI1000.D.3	No
556	12	GMI1000	3	D	4	GMI1000.D.3	No
557	13	GMI1000	3	D	4	GMI1000.D.3	No
558	14	GMI1000	3	D	4	GMI1000.D.3	No
559	1	GMI1000_fcsmut	3	D	0	GMI1000_fcsmut.D.3	No
560	2	GMI1000_fcsmut	3	D	0	GMI1000_fcsmut.D.3	No
561	3	GMI1000_fcsmut	3	D	0	GMI1000_fcsmut.D.3	No
562	4	GMI1000_fcsmut	3	D	0	GMI1000_fcsmut.D.3	No
563	5	GMI1000_fcsmut	3	D	0	GMI1000_fcsmut.D.3	No
564	6	GMI1000_fcsmut	3	D	0	GMI1000_fcsmut.D.3	No
565	7	GMI1000_fcsmut	3	D	0	GMI1000_fcsmut.D.3	No
566	8	GMI1000_fcsmut	3	D	0	GMI1000_fcsmut.D.3	No
567	9	GMI1000_fcsmut	3	D	0	GMI1000_fcsmut.D.3	No
568	10	GMI1000_fcsmut	3	D	0	GMI1000_fcsmut.D.3	No
569	11	GMI1000_fcsmut	3	D	0	GMI1000_fcsmut.D.3	No
570	12	GMI1000_fcsmut	3	D	0	GMI1000_fcsmut.D.3	No
571	13	GMI1000_fcsmut	3	D	0	GMI1000_fcsmut.D.3	No
572	14	GMI1000_fcsmut	3	D	0	GMI1000_fcsmut.D.3	Yes
573	1	GMI1000	4	D	0	GMI1000.D.4	No
574	2	GMI1000	4	D	0	GMI1000.D.4	No
575	3	GMI1000	4	D	0	GMI1000.D.4	No
576	4	GMI1000	4	D	0	GMI1000.D.4	Yes
577	5	GMI1000	4	D	1	GMI1000.D.4	Yes
578	6	GMI1000	4	D	3	GMI1000.D.4	Yes
579	7	GMI1000	4	D	4	GMI1000.D.4	Yes
580	8	GMI1000	4	D	4	GMI1000.D.4	No
581	9	GMI1000	4	D	4	GMI1000.D.4	No
582	10	GMI1000	4	D	4	GMI1000.D.4	No
583	11	GMI1000	4	D	4	GMI1000.D.4	No
584	12	GMI1000	4	D	4	GMI1000.D.4	No
585	13	GMI1000	4	D	4	GMI1000.D.4	No
586	14	GMI1000	4	D	4	GMI1000.D.4	No
587	1	GMI1000_fcsmut	4	D	0	GMI1000_fcsmut.D.4	No
588	2	GMI1000_fcsmut	4	D	0	GMI1000_fcsmut.D.4	No
589	3	GMI1000_fcsmut	4	D	0	GMI1000_fcsmut.D.4	No
590	4	GMI1000_fcsmut	4	D	0	GMI1000_fcsmut.D.4	No
591	5	GMI1000_fcsmut	4	D	0	GMI1000_fcsmut.D.4	Yes
592	6	GMI1000_fcsmut	4	D	2	GMI1000_fcsmut.D.4	Yes
593	7	GMI1000_fcsmut	4	D	4	GMI1000_fcsmut.D.4	Yes
594	8	GMI1000_fcsmut	4	D	4	GMI1000_fcsmut.D.4	No
595	9	GMI1000_fcsmut	4	D	4	GMI1000_fcsmut.D.4	No
596	10	GMI1000_fcsmut	4	D	4	GMI1000_fcsmut.D.4	No
597	11	GMI1000_fcsmut	4	D	4	GMI1000_fcsmut.D.4	No
598	12	GMI1000_fcsmut	4	D	4	GMI1000_fcsmut.D.4	No
599	13	GMI1000_fcsmut	4	D	4	GMI1000_fcsmut.D.4	No
600	14	GMI1000_fcsmut	4	D	4	GMI1000_fcsmut.D.4	No
601	1	GMI1000	5	D	0	GMI1000.D.5	No
602	2	GMI1000	5	D	0	GMI1000.D.5	No
603	3	GMI1000	5	D	0	GMI1000.D.5	No
604	4	GMI1000	5	D	0	GMI1000.D.5	No
605	5	GMI1000	5	D	0	GMI1000.D.5	No
606	6	GMI1000	5	D	0	GMI1000.D.5	Yes
607	7	GMI1000	5	D	1	GMI1000.D.5	Yes
608	8	GMI1000	5	D	4	GMI1000.D.5	Yes
609	9	GMI1000	5	D	4	GMI1000.D.5	No
610	10	GMI1000	5	D	4	GMI1000.D.5	No
611	11	GMI1000	5	D	4	GMI1000.D.5	No
612	12	GMI1000	5	D	4	GMI1000.D.5	No
613	13	GMI1000	5	D	4	GMI1000.D.5	No
614	14	GMI1000	5	D	4	GMI1000.D.5	No
615	1	GMI1000_fcsmut	5	D	0	GMI1000_fcsmut.D.5	No
616	2	GMI1000_fcsmut	5	D	0	GMI1000_fcsmut.D.5	No
617	3	GMI1000_fcsmut	5	D	0	GMI1000_fcsmut.D.5	No
618	4	GMI1000_fcsmut	5	D	0	GMI1000_fcsmut.D.5	No
619	5	GMI1000_fcsmut	5	D	0	GMI1000_fcsmut.D.5	No
620	6	GMI1000_fcsmut	5	D	0	GMI1000_fcsmut.D.5	Yes
621	7	GMI1000_fcsmut	5	D	2	GMI1000_fcsmut.D.5	Yes
622	8	GMI1000_fcsmut	5	D	4	GMI1000_fcsmut.D.5	Yes
623	9	GMI1000_fcsmut	5	D	4	GMI1000_fcsmut.D.5	No
624	10	GMI1000_fcsmut	5	D	4	GMI1000_fcsmut.D.5	No
625	11	GMI1000_fcsmut	5	D	4	GMI1000_fcsmut.D.5	No
626	12	GMI1000_fcsmut	5	D	4	GMI1000_fcsmut.D.5	No
627	13	GMI1000_fcsmut	5	D	4	GMI1000_fcsmut.D.5	No
628	14	GMI1000_fcsmut	5	D	4	GMI1000_fcsmut.D.5	No
629	1	GMI1000	6	D	0	GMI1000.D.6	No
630	2	GMI1000	6	D	0	GMI1000.D.6	No
631	3	GMI1000	6	D	0	GMI1000.D.6	No
632	4	GMI1000	6	D	0	GMI1000.D.6	No
633	5	GMI1000	6	D	0	GMI1000.D.6	No
634	6	GMI1000	6	D	0	GMI1000.D.6	No
635	7	GMI1000	6	D	0	GMI1000.D.6	No
636	8	GMI1000	6	D	0	GMI1000.D.6	Yes
637	9	GMI1000	6	D	2	GMI1000.D.6	Yes
638	10	GMI1000	6	D	4	GMI1000.D.6	Yes
639	11	GMI1000	6	D	4	GMI1000.D.6	No
640	12	GMI1000	6	D	4	GMI1000.D.6	No
641	1	GMI1000	6	D	0	GMI1000.D.6	No
642	2	GMI1000	6	D	0	GMI1000.D.6	No
643	3	GMI1000_fcsmut	6	D	0	GMI1000_fcsmut.D.6	No
644	4	GMI1000_fcsmut	6	D	0	GMI1000_fcsmut.D.6	No
645	5	GMI1000_fcsmut	6	D	0	GMI1000_fcsmut.D.6	Yes
646	6	GMI1000_fcsmut	6	D	2	GMI1000_fcsmut.D.6	Yes
647	7	GMI1000_fcsmut	6	D	4	GMI1000_fcsmut.D.6	Yes
648	8	GMI1000_fcsmut	6	D	4	GMI1000_fcsmut.D.6	No
649	9	GMI1000_fcsmut	6	D	4	GMI1000_fcsmut.D.6	No
650	10	GMI1000_fcsmut	6	D	4	GMI1000_fcsmut.D.6	No
651	11	GMI1000_fcsmut	6	D	4	GMI1000_fcsmut.D.6	No
652	12	GMI1000_fcsmut	6	D	4	GMI1000_fcsmut.D.6	No
657	1	GMI1000	1	E	0	GMI1000.E.1	No
658	2	GMI1000	1	E	0	GMI1000.E.1	No
659	3	GMI1000	1	E	0	GMI1000.E.1	No
660	4	GMI1000	1	E	0	GMI1000.E.1	No
661	5	GMI1000	1	E	0	GMI1000.E.1	No
662	6	GMI1000	1	E	0	GMI1000.E.1	Yes
663	7	GMI1000	1	E	2	GMI1000.E.1	Yes
664	8	GMI1000	1	E	4	GMI1000.E.1	Yes
665	9	GMI1000	1	E	3	GMI1000.E.1	No
666	10	GMI1000	1	E	4	GMI1000.E.1	No
667	11	GMI1000	1	E	4	GMI1000.E.1	No
668	12	GMI1000	1	E	4	GMI1000.E.1	No
669	13	GMI1000	1	E	4	GMI1000.E.1	No
670	14	GMI1000	1	E	4	GMI1000.E.1	No
671	1	GMI1000_fcsmut	1	E	0	GMI1000_fcsmut.E.1	No
672	2	GMI1000_fcsmut	1	E	0	GMI1000_fcsmut.E.1	No
673	3	GMI1000_fcsmut	1	E	0	GMI1000_fcsmut.E.1	No
674	4	GMI1000_fcsmut	1	E	0	GMI1000_fcsmut.E.1	No
675	5	GMI1000_fcsmut	1	E	0	GMI1000_fcsmut.E.1	No
676	6	GMI1000_fcsmut	1	E	0	GMI1000_fcsmut.E.1	No
677	7	GMI1000_fcsmut	1	E	0	GMI1000_fcsmut.E.1	Yes
678	8	GMI1000_fcsmut	1	E	1	GMI1000_fcsmut.E.1	Yes
679	9	GMI1000_fcsmut	1	E	1	GMI1000_fcsmut.E.1	Yes
680	10	GMI1000_fcsmut	1	E	2	GMI1000_fcsmut.E.1	Yes
681	11	GMI1000_fcsmut	1	E	3	GMI1000_fcsmut.E.1	Yes
682	12	GMI1000_fcsmut	1	E	4	GMI1000_fcsmut.E.1	Yes
683	13	GMI1000_fcsmut	1	E	4	GMI1000_fcsmut.E.1	No
684	14	GMI1000_fcsmut	1	E	4	GMI1000_fcsmut.E.1	No
685	1	GMI1000	2	E	0	GMI1000.E.2	No
686	2	GMI1000	2	E	0	GMI1000.E.2	No
687	3	GMI1000	2	E	0	GMI1000.E.2	No
688	4	GMI1000	2	E	0	GMI1000.E.2	No
689	5	GMI1000	2	E	0	GMI1000.E.2	No
690	6	GMI1000	2	E	0	GMI1000.E.2	No
691	7	GMI1000	2	E	0	GMI1000.E.2	No
692	8	GMI1000	2	E	0	GMI1000.E.2	Yes
693	9	GMI1000	2	E	3	GMI1000.E.2	Yes
694	10	GMI1000	2	E	4	GMI1000.E.2	Yes
695	11	GMI1000	2	E	4	GMI1000.E.2	No
696	12	GMI1000	2	E	4	GMI1000.E.2	No
697	1	GMI1000_fcsmut	2	E	0	GMI1000_fcsmut.E.2	No
698	2	GMI1000_fcsmut	2	E	0	GMI1000_fcsmut.E.2	No
699	3	GMI1000_fcsmut	2	E	0	GMI1000_fcsmut.E.2	No
700	4	GMI1000_fcsmut	2	E	0	GMI1000_fcsmut.E.2	No
701	5	GMI1000_fcsmut	2	E	0	GMI1000_fcsmut.E.2	No
702	6	GMI1000_fcsmut	2	E	0	GMI1000_fcsmut.E.2	No
703	7	GMI1000_fcsmut	2	E	0	GMI1000_fcsmut.E.2	No
704	8	GMI1000_fcsmut	2	E	0	GMI1000_fcsmut.E.2	No
705	9	GMI1000_fcsmut	2	E	0	GMI1000_fcsmut.E.2	No
706	10	GMI1000_fcsmut	2	E	0	GMI1000_fcsmut.E.2	No
707	11	GMI1000_fcsmut	2	E	0	GMI1000_fcsmut.E.2	No
708	12	GMI1000_fcsmut	2	E	0	GMI1000_fcsmut.E.2	Yes
709	1	GMI1000	3	E	0	GMI1000.E.3	No
710	2	GMI1000	3	E	0	GMI1000.E.3	No
711	3	GMI1000	3	E	0	GMI1000.E.3	No
712	4	GMI1000	3	E	0	GMI1000.E.3	No
713	5	GMI1000	3	E	0	GMI1000.E.3	Yes
714	6	GMI1000	3	E	1	GMI1000.E.3	Yes
715	7	GMI1000	3	E	1	GMI1000.E.3	Yes
716	8	GMI1000	3	E	4	GMI1000.E.3	Yes
717	9	GMI1000	3	E	4	GMI1000.E.3	No
718	10	GMI1000	3	E	4	GMI1000.E.3	No
719	11	GMI1000	3	E	4	GMI1000.E.3	No
720	12	GMI1000	3	E	4	GMI1000.E.3	No
721	13	GMI1000	3	E	4	GMI1000.E.3	No
722	14	GMI1000	3	E	4	GMI1000.E.3	No
723	1	GMI1000_fcsmut	3	E	0	GMI1000_fcsmut.E.3	No
724	2	GMI1000_fcsmut	3	E	0	GMI1000_fcsmut.E.3	No
725	3	GMI1000_fcsmut	3	E	0	GMI1000_fcsmut.E.3	No
726	4	GMI1000_fcsmut	3	E	0	GMI1000_fcsmut.E.3	No
727	5	GMI1000_fcsmut	3	E	0	GMI1000_fcsmut.E.3	No
728	6	GMI1000_fcsmut	3	E	0	GMI1000_fcsmut.E.3	No
729	7	GMI1000_fcsmut	3	E	0	GMI1000_fcsmut.E.3	No
730	8	GMI1000_fcsmut	3	E	0	GMI1000_fcsmut.E.3	Yes
731	9	GMI1000_fcsmut	3	E	2	GMI1000_fcsmut.E.3	Yes
732	10	GMI1000_fcsmut	3	E	4	GMI1000_fcsmut.E.3	Yes
733	11	GMI1000_fcsmut	3	E	4	GMI1000_fcsmut.E.3	No
734	12	GMI1000_fcsmut	3	E	4	GMI1000_fcsmut.E.3	No
735	13	GMI1000_fcsmut	3	E	4	GMI1000_fcsmut.E.3	No
736	14	GMI1000_fcsmut	3	E	4	GMI1000_fcsmut.E.3	No
737	1	GMI1000	4	E	0	GMI1000.E.4	No
738	2	GMI1000	4	E	0	GMI1000.E.4	No
739	3	GMI1000	4	E	0	GMI1000.E.4	No
740	4	GMI1000	4	E	0	GMI1000.E.4	No
741	5	GMI1000	4	E	0	GMI1000.E.4	Yes
742	6	GMI1000	4	E	1	GMI1000.E.4	Yes
743	7	GMI1000	4	E	3	GMI1000.E.4	Yes
744	8	GMI1000	4	E	4	GMI1000.E.4	Yes
745	9	GMI1000	4	E	4	GMI1000.E.4	No
746	10	GMI1000	4	E	4	GMI1000.E.4	No
747	11	GMI1000	4	E	4	GMI1000.E.4	No
748	12	GMI1000	4	E	4	GMI1000.E.4	No
749	13	GMI1000	4	E	4	GMI1000.E.4	No
750	14	GMI1000	4	E	4	GMI1000.E.4	No
751	1	GMI1000_fcsmut	4	E	0	GMI1000_fcsmut.E.4	No
752	2	GMI1000_fcsmut	4	E	0	GMI1000_fcsmut.E.4	No
753	3	GMI1000_fcsmut	4	E	0	GMI1000_fcsmut.E.4	No
754	4	GMI1000_fcsmut	4	E	0	GMI1000_fcsmut.E.4	No
755	5	GMI1000_fcsmut	4	E	0	GMI1000_fcsmut.E.4	No
756	6	GMI1000_fcsmut	4	E	0	GMI1000_fcsmut.E.4	Yes
757	7	GMI1000_fcsmut	4	E	4	GMI1000_fcsmut.E.4	Yes
758	8	GMI1000_fcsmut	4	E	4	GMI1000_fcsmut.E.4	No
759	9	GMI1000_fcsmut	4	E	4	GMI1000_fcsmut.E.4	No
760	10	GMI1000_fcsmut	4	E	4	GMI1000_fcsmut.E.4	No
761	11	GMI1000_fcsmut	4	E	4	GMI1000_fcsmut.E.4	No
762	12	GMI1000_fcsmut	4	E	4	GMI1000_fcsmut.E.4	No
763	13	GMI1000_fcsmut	4	E	4	GMI1000_fcsmut.E.4	No
764	14	GMI1000_fcsmut	4	E	4	GMI1000_fcsmut.E.4	No
765	1	GMI1000	5	E	0	GMI1000.E.5	No
766	2	GMI1000	5	E	0	GMI1000.E.5	No
767	3	GMI1000	5	E	0	GMI1000.E.5	No
768	4	GMI1000	5	E	0	GMI1000.E.5	No
769	5	GMI1000	5	E	0	GMI1000.E.5	Yes
770	6	GMI1000	5	E	1	GMI1000.E.5	Yes
771	7	GMI1000	5	E	1	GMI1000.E.5	Yes
772	8	GMI1000	5	E	1	GMI1000.E.5	Yes
773	9	GMI1000	5	E	4	GMI1000.E.5	Yes
774	10	GMI1000	5	E	4	GMI1000.E.5	No
775	11	GMI1000	5	E	4	GMI1000.E.5	No
776	12	GMI1000	5	E	4	GMI1000.E.5	No
777	13	GMI1000	5	E	4	GMI1000.E.5	No
778	14	GMI1000	5	E	4	GMI1000.E.5	No
779	1	GMI1000_fcsmut	5	E	0	GMI1000_fcsmut.E.5	No
780	2	GMI1000_fcsmut	5	E	0	GMI1000_fcsmut.E.5	No
781	3	GMI1000_fcsmut	5	E	0	GMI1000_fcsmut.E.5	No
782	4	GMI1000_fcsmut	5	E	0	GMI1000_fcsmut.E.5	Yes
783	5	GMI1000_fcsmut	5	E	1	GMI1000_fcsmut.E.5	Yes
784	6	GMI1000_fcsmut	5	E	1	GMI1000_fcsmut.E.5	Yes
785	7	GMI1000_fcsmut	5	E	2	GMI1000_fcsmut.E.5	Yes
786	8	GMI1000_fcsmut	5	E	4	GMI1000_fcsmut.E.5	Yes
787	9	GMI1000_fcsmut	5	E	4	GMI1000_fcsmut.E.5	No
788	10	GMI1000_fcsmut	5	E	4	GMI1000_fcsmut.E.5	No
789	11	GMI1000_fcsmut	5	E	4	GMI1000_fcsmut.E.5	No
790	12	GMI1000_fcsmut	5	E	4	GMI1000_fcsmut.E.5	No
791	13	GMI1000_fcsmut	5	E	4	GMI1000_fcsmut.E.5	No
792	14	GMI1000_fcsmut	5	E	4	GMI1000_fcsmut.E.5	No
793	1	GMI1000	6	E	0	GMI1000.E.6	No
794	2	GMI1000	6	E	0	GMI1000.E.6	No
795	3	GMI1000	6	E	0	GMI1000.E.6	No
796	4	GMI1000	6	E	0	GMI1000.E.6	No
797	5	GMI1000	6	E	0	GMI1000.E.6	No
798	6	GMI1000	6	E	0	GMI1000.E.6	No
799	7	GMI1000	6	E	0	GMI1000.E.6	No
800	8	GMI1000	6	E	0	GMI1000.E.6	Yes
801	9	GMI1000	6	E	3	GMI1000.E.6	Yes
802	10	GMI1000	6	E	4	GMI1000.E.6	Yes
803	11	GMI1000	6	E	4	GMI1000.E.6	No
804	12	GMI1000	6	E	4	GMI1000.E.6	No
805	1	GMI1000	6	E	0	GMI1000.E.6	No
806	2	GMI1000	6	E	0	GMI1000.E.6	No
807	3	GMI1000_fcsmut	6	E	0	GMI1000_fcsmut.E.6	No
808	4	GMI1000_fcsmut	6	E	0	GMI1000_fcsmut.E.6	No
809	5	GMI1000_fcsmut	6	E	0	GMI1000_fcsmut.E.6	No
810	6	GMI1000_fcsmut	6	E	0	GMI1000_fcsmut.E.6	No
811	7	GMI1000_fcsmut	6	E	0	GMI1000_fcsmut.E.6	No
812	8	GMI1000_fcsmut	6	E	0	GMI1000_fcsmut.E.6	No
813	9	GMI1000_fcsmut	6	E	0	GMI1000_fcsmut.E.6	No
814	10	GMI1000_fcsmut	6	E	0	GMI1000_fcsmut.E.6	No
815	11	GMI1000_fcsmut	6	E	0	GMI1000_fcsmut.E.6	No
816	12	GMI1000_fcsmut	6	E	0	GMI1000_fcsmut.E.6	Yes
821	1	GMI1000	1	F	0	GMI1000.F.1	No
822	2	GMI1000	1	F	0	GMI1000.F.1	No
823	3	GMI1000	1	F	0	GMI1000.F.1	No
824	4	GMI1000	1	F	0	GMI1000.F.1	No
825	5	GMI1000	1	F	0	GMI1000.F.1	Yes
826	6	GMI1000	1	F	1	GMI1000.F.1	Yes
827	7	GMI1000	1	F	1	GMI1000.F.1	Yes
828	8	GMI1000	1	F	4	GMI1000.F.1	Yes
829	9	GMI1000	1	F	4	GMI1000.F.1	No
830	10	GMI1000	1	F	4	GMI1000.F.1	No
831	11	GMI1000	1	F	4	GMI1000.F.1	No
832	12	GMI1000	1	F	4	GMI1000.F.1	No
833	13	GMI1000	1	F	4	GMI1000.F.1	No
834	14	GMI1000	1	F	4	GMI1000.F.1	No
835	1	GMI1000_fcsmut	1	F	0	GMI1000_fcsmut.F.1	No
836	2	GMI1000_fcsmut	1	F	0	GMI1000_fcsmut.F.1	No
837	3	GMI1000_fcsmut	1	F	0	GMI1000_fcsmut.F.1	No
838	4	GMI1000_fcsmut	1	F	0	GMI1000_fcsmut.F.1	No
839	5	GMI1000_fcsmut	1	F	0	GMI1000_fcsmut.F.1	No
840	6	GMI1000_fcsmut	1	F	0	GMI1000_fcsmut.F.1	No
841	7	GMI1000_fcsmut	1	F	0	GMI1000_fcsmut.F.1	Yes
842	8	GMI1000_fcsmut	1	F	1	GMI1000_fcsmut.F.1	Yes
843	9	GMI1000_fcsmut	1	F	2	GMI1000_fcsmut.F.1	Yes
844	10	GMI1000_fcsmut	1	F	4	GMI1000_fcsmut.F.1	Yes
845	11	GMI1000_fcsmut	1	F	4	GMI1000_fcsmut.F.1	No
846	12	GMI1000_fcsmut	1	F	4	GMI1000_fcsmut.F.1	No
847	13	GMI1000_fcsmut	1	F	4	GMI1000_fcsmut.F.1	No
848	14	GMI1000_fcsmut	1	F	4	GMI1000_fcsmut.F.1	No
849	1	GMI1000	2	F	0	GMI1000.F.2	No
850	2	GMI1000	2	F	0	GMI1000.F.2	No
851	3	GMI1000	2	F	0	GMI1000.F.2	No
852	4	GMI1000	2	F	0	GMI1000.F.2	No
853	5	GMI1000	2	F	0	GMI1000.F.2	No
854	6	GMI1000	2	F	0	GMI1000.F.2	Yes
855	7	GMI1000	2	F	4	GMI1000.F.2	Yes
856	8	GMI1000	2	F	4	GMI1000.F.2	No
857	9	GMI1000	2	F	4	GMI1000.F.2	No
858	10	GMI1000	2	F	4	GMI1000.F.2	No
859	11	GMI1000	2	F	4	GMI1000.F.2	No
860	12	GMI1000	2	F	4	GMI1000.F.2	No
861	1	GMI1000_fcsmut	2	F	0	GMI1000_fcsmut.F.2	No
862	2	GMI1000_fcsmut	2	F	0	GMI1000_fcsmut.F.2	No
863	3	GMI1000_fcsmut	2	F	0	GMI1000_fcsmut.F.2	No
864	4	GMI1000_fcsmut	2	F	0	GMI1000_fcsmut.F.2	No
865	5	GMI1000_fcsmut	2	F	0	GMI1000_fcsmut.F.2	No
866	6	GMI1000_fcsmut	2	F	0	GMI1000_fcsmut.F.2	No
867	7	GMI1000_fcsmut	2	F	0	GMI1000_fcsmut.F.2	No
868	8	GMI1000_fcsmut	2	F	0	GMI1000_fcsmut.F.2	No
869	9	GMI1000_fcsmut	2	F	0	GMI1000_fcsmut.F.2	Yes
870	10	GMI1000_fcsmut	2	F	3	GMI1000_fcsmut.F.2	Yes
871	11	GMI1000_fcsmut	2	F	4	GMI1000_fcsmut.F.2	Yes
872	12	GMI1000_fcsmut	2	F	4	GMI1000_fcsmut.F.2	No
873	1	GMI1000	3	F	0	GMI1000.F.3	No
874	2	GMI1000	3	F	0	GMI1000.F.3	No
875	3	GMI1000	3	F	0	GMI1000.F.3	No
876	4	GMI1000	3	F	0	GMI1000.F.3	No
877	5	GMI1000	3	F	0	GMI1000.F.3	No
878	6	GMI1000	3	F	1	GMI1000.F.3	No
879	7	GMI1000	3	F	0	GMI1000.F.3	Yes
880	8	GMI1000	3	F	4	GMI1000.F.3	Yes
881	9	GMI1000	3	F	4	GMI1000.F.3	No
882	10	GMI1000	3	F	4	GMI1000.F.3	No
883	11	GMI1000	3	F	4	GMI1000.F.3	No
884	12	GMI1000	3	F	4	GMI1000.F.3	No
885	13	GMI1000	3	F	4	GMI1000.F.3	No
886	14	GMI1000	3	F	4	GMI1000.F.3	No
887	1	GMI1000_fcsmut	3	F	0	GMI1000_fcsmut.F.3	No
888	2	GMI1000_fcsmut	3	F	0	GMI1000_fcsmut.F.3	No
889	3	GMI1000_fcsmut	3	F	0	GMI1000_fcsmut.F.3	No
890	4	GMI1000_fcsmut	3	F	0	GMI1000_fcsmut.F.3	No
891	5	GMI1000_fcsmut	3	F	0	GMI1000_fcsmut.F.3	Yes
892	6	GMI1000_fcsmut	3	F	3	GMI1000_fcsmut.F.3	Yes
893	7	GMI1000_fcsmut	3	F	4	GMI1000_fcsmut.F.3	Yes
894	8	GMI1000_fcsmut	3	F	4	GMI1000_fcsmut.F.3	No
895	9	GMI1000_fcsmut	3	F	4	GMI1000_fcsmut.F.3	No
896	10	GMI1000_fcsmut	3	F	4	GMI1000_fcsmut.F.3	No
897	11	GMI1000_fcsmut	3	F	4	GMI1000_fcsmut.F.3	No
898	12	GMI1000_fcsmut	3	F	4	GMI1000_fcsmut.F.3	No
899	13	GMI1000_fcsmut	3	F	4	GMI1000_fcsmut.F.3	No
900	14	GMI1000_fcsmut	3	F	4	GMI1000_fcsmut.F.3	No
901	1	GMI1000	4	F	0	GMI1000.F.4	No
902	2	GMI1000	4	F	0	GMI1000.F.4	No
903	3	GMI1000	4	F	0	GMI1000.F.4	Yes
904	4	GMI1000	4	F	3	GMI1000.F.4	Yes
905	5	GMI1000	4	F	4	GMI1000.F.4	Yes
906	6	GMI1000	4	F	4	GMI1000.F.4	No
907	7	GMI1000	4	F	4	GMI1000.F.4	No
908	8	GMI1000	4	F	4	GMI1000.F.4	No
909	9	GMI1000	4	F	4	GMI1000.F.4	No
910	10	GMI1000	4	F	4	GMI1000.F.4	No
911	11	GMI1000	4	F	4	GMI1000.F.4	No
912	12	GMI1000	4	F	4	GMI1000.F.4	No
913	13	GMI1000	4	F	4	GMI1000.F.4	No
914	14	GMI1000	4	F	4	GMI1000.F.4	No
915	1	GMI1000_fcsmut	4	F	0	GMI1000_fcsmut.F.4	No
916	2	GMI1000_fcsmut	4	F	0	GMI1000_fcsmut.F.4	No
917	3	GMI1000_fcsmut	4	F	0	GMI1000_fcsmut.F.4	No
918	4	GMI1000_fcsmut	4	F	0	GMI1000_fcsmut.F.4	No
919	5	GMI1000_fcsmut	4	F	0	GMI1000_fcsmut.F.4	No
920	6	GMI1000_fcsmut	4	F	0	GMI1000_fcsmut.F.4	No
921	7	GMI1000_fcsmut	4	F	0	GMI1000_fcsmut.F.4	No
922	8	GMI1000_fcsmut	4	F	0	GMI1000_fcsmut.F.4	No
923	9	GMI1000_fcsmut	4	F	0	GMI1000_fcsmut.F.4	No
924	10	GMI1000_fcsmut	4	F	0	GMI1000_fcsmut.F.4	No
925	11	GMI1000_fcsmut	4	F	0	GMI1000_fcsmut.F.4	Yes
926	12	GMI1000_fcsmut	4	F	3	GMI1000_fcsmut.F.4	Yes
927	13	GMI1000_fcsmut	4	F	4	GMI1000_fcsmut.F.4	Yes
928	14	GMI1000_fcsmut	4	F	4	GMI1000_fcsmut.F.4	No
929	1	GMI1000	5	F	0	GMI1000.F.5	No
930	2	GMI1000	5	F	0	GMI1000.F.5	No
931	3	GMI1000	5	F	0	GMI1000.F.5	No
932	4	GMI1000	5	F	0	GMI1000.F.5	No
933	5	GMI1000	5	F	0	GMI1000.F.5	No
934	6	GMI1000	5	F	0	GMI1000.F.5	No
935	7	GMI1000	5	F	0	GMI1000.F.5	Yes
936	8	GMI1000	5	F	1	GMI1000.F.5	Yes
937	9	GMI1000	5	F	3	GMI1000.F.5	Yes
938	10	GMI1000	5	F	4	GMI1000.F.5	Yes
939	11	GMI1000	5	F	4	GMI1000.F.5	No
940	12	GMI1000	5	F	4	GMI1000.F.5	No
941	13	GMI1000	5	F	4	GMI1000.F.5	No
942	14	GMI1000	5	F	4	GMI1000.F.5	No
943	1	GMI1000_fcsmut	5	F	0	GMI1000_fcsmut.F.5	No
944	2	GMI1000_fcsmut	5	F	0	GMI1000_fcsmut.F.5	No
945	3	GMI1000_fcsmut	5	F	0	GMI1000_fcsmut.F.5	No
946	4	GMI1000_fcsmut	5	F	0	GMI1000_fcsmut.F.5	No
947	5	GMI1000_fcsmut	5	F	0	GMI1000_fcsmut.F.5	No
948	6	GMI1000_fcsmut	5	F	0	GMI1000_fcsmut.F.5	No
949	7	GMI1000_fcsmut	5	F	0	GMI1000_fcsmut.F.5	No
950	8	GMI1000_fcsmut	5	F	0	GMI1000_fcsmut.F.5	No
951	9	GMI1000_fcsmut	5	F	0	GMI1000_fcsmut.F.5	No
952	10	GMI1000_fcsmut	5	F	0	GMI1000_fcsmut.F.5	Yes
953	11	GMI1000_fcsmut	5	F	2	GMI1000_fcsmut.F.5	Yes
954	12	GMI1000_fcsmut	5	F	4	GMI1000_fcsmut.F.5	Yes
955	13	GMI1000_fcsmut	5	F	4	GMI1000_fcsmut.F.5	No
956	14	GMI1000_fcsmut	5	F	4	GMI1000_fcsmut.F.5	No
957	1	GMI1000	6	F	0	GMI1000.F.6	No
958	2	GMI1000	6	F	0	GMI1000.F.6	No
959	3	GMI1000	6	F	0	GMI1000.F.6	No
960	4	GMI1000	6	F	0	GMI1000.F.6	No
961	5	GMI1000	6	F	0	GMI1000.F.6	No
962	6	GMI1000	6	F	0	GMI1000.F.6	Yes
963	7	GMI1000	6	F	4	GMI1000.F.6	Yes
964	8	GMI1000	6	F	4	GMI1000.F.6	No
965	9	GMI1000	6	F	4	GMI1000.F.6	No
966	10	GMI1000	6	F	4	GMI1000.F.6	No
967	11	GMI1000	6	F	4	GMI1000.F.6	No
968	12	GMI1000	6	F	4	GMI1000.F.6	No
969	1	GMI1000	6	F	0	GMI1000.F.6	No
970	2	GMI1000	6	F	0	GMI1000.F.6	No
971	3	GMI1000_fcsmut	6	F	0	GMI1000_fcsmut.F.6	No
972	4	GMI1000_fcsmut	6	F	0	GMI1000_fcsmut.F.6	No
973	5	GMI1000_fcsmut	6	F	0	GMI1000_fcsmut.F.6	No
974	6	GMI1000_fcsmut	6	F	0	GMI1000_fcsmut.F.6	No
975	7	GMI1000_fcsmut	6	F	0	GMI1000_fcsmut.F.6	No
976	8	GMI1000_fcsmut	6	F	0	GMI1000_fcsmut.F.6	No
977	9	GMI1000_fcsmut	6	F	0	GMI1000_fcsmut.F.6	Yes
978	10	GMI1000_fcsmut	6	F	3	GMI1000_fcsmut.F.6	Yes
979	11	GMI1000_fcsmut	6	F	4	GMI1000_fcsmut.F.6	Yes
980	12	GMI1000_fcsmut	6	F	4	GMI1000_fcsmut.F.6	No
985	1	GMI1000	1	G	0	GMI1000.G.1	No
986	2	GMI1000	1	G	0	GMI1000.G.1	No
987	3	GMI1000	1	G	0	GMI1000.G.1	No
988	4	GMI1000	1	G	0	GMI1000.G.1	No
989	5	GMI1000	1	G	0	GMI1000.G.1	Yes
990	6	GMI1000	1	G	4	GMI1000.G.1	Yes
991	7	GMI1000	1	G	4	GMI1000.G.1	No
992	8	GMI1000	1	G	4	GMI1000.G.1	No
993	9	GMI1000	1	G	4	GMI1000.G.1	No
994	10	GMI1000	1	G	4	GMI1000.G.1	No
995	11	GMI1000	1	G	4	GMI1000.G.1	No
996	12	GMI1000	1	G	4	GMI1000.G.1	No
997	13	GMI1000	1	G	4	GMI1000.G.1	No
998	14	GMI1000	1	G	4	GMI1000.G.1	No
999	1	GMI1000_fcsmut	1	G	0	GMI1000_fcsmut.G.1	No
1000	2	GMI1000_fcsmut	1	G	0	GMI1000_fcsmut.G.1	No
1001	3	GMI1000_fcsmut	1	G	0	GMI1000_fcsmut.G.1	No
1002	4	GMI1000_fcsmut	1	G	0	GMI1000_fcsmut.G.1	No
1003	5	GMI1000_fcsmut	1	G	0	GMI1000_fcsmut.G.1	No
1004	6	GMI1000_fcsmut	1	G	0	GMI1000_fcsmut.G.1	No
1005	7	GMI1000_fcsmut	1	G	0	GMI1000_fcsmut.G.1	No
1006	8	GMI1000_fcsmut	1	G	0	GMI1000_fcsmut.G.1	No
1007	9	GMI1000_fcsmut	1	G	0	GMI1000_fcsmut.G.1	No
1008	10	GMI1000_fcsmut	1	G	0	GMI1000_fcsmut.G.1	Yes
1009	11	GMI1000_fcsmut	1	G	3	GMI1000_fcsmut.G.1	Yes
1010	12	GMI1000_fcsmut	1	G	4	GMI1000_fcsmut.G.1	Yes
1011	13	GMI1000_fcsmut	1	G	4	GMI1000_fcsmut.G.1	No
1012	14	GMI1000_fcsmut	1	G	4	GMI1000_fcsmut.G.1	No
1013	1	GMI1000	2	G	0	GMI1000.G.2	No
1014	2	GMI1000	2	G	0	GMI1000.G.2	No
1015	3	GMI1000	2	G	0	GMI1000.G.2	No
1016	4	GMI1000	2	G	0	GMI1000.G.2	No
1017	5	GMI1000	2	G	0	GMI1000.G.2	No
1018	6	GMI1000	2	G	0	GMI1000.G.2	No
1019	7	GMI1000	2	G	0	GMI1000.G.2	No
1020	8	GMI1000	2	G	0	GMI1000.G.2	Yes
1021	9	GMI1000	2	G	4	GMI1000.G.2	Yes
1022	10	GMI1000	2	G	4	GMI1000.G.2	No
1023	11	GMI1000	2	G	4	GMI1000.G.2	No
1024	12	GMI1000	2	G	4	GMI1000.G.2	No
1025	1	GMI1000_fcsmut	2	G	0	GMI1000_fcsmut.G.2	No
1026	2	GMI1000_fcsmut	2	G	0	GMI1000_fcsmut.G.2	No
1027	3	GMI1000_fcsmut	2	G	0	GMI1000_fcsmut.G.2	No
1028	4	GMI1000_fcsmut	2	G	0	GMI1000_fcsmut.G.2	No
1029	5	GMI1000_fcsmut	2	G	0	GMI1000_fcsmut.G.2	No
1030	6	GMI1000_fcsmut	2	G	0	GMI1000_fcsmut.G.2	No
1031	7	GMI1000_fcsmut	2	G	0	GMI1000_fcsmut.G.2	No
1032	8	GMI1000_fcsmut	2	G	0	GMI1000_fcsmut.G.2	No
1033	9	GMI1000_fcsmut	2	G	0	GMI1000_fcsmut.G.2	Yes
1034	10	GMI1000_fcsmut	2	G	2	GMI1000_fcsmut.G.2	Yes
1035	11	GMI1000_fcsmut	2	G	3	GMI1000_fcsmut.G.2	Yes
1036	12	GMI1000_fcsmut	2	G	4	GMI1000_fcsmut.G.2	Yes
1037	1	GMI1000	3	G	0	GMI1000.G.3	No
1038	2	GMI1000	3	G	0	GMI1000.G.3	No
1039	3	GMI1000	3	G	0	GMI1000.G.3	No
1040	4	GMI1000	3	G	0	GMI1000.G.3	No
1041	5	GMI1000	3	G	0	GMI1000.G.3	No
1042	6	GMI1000	3	G	0	GMI1000.G.3	No
1043	7	GMI1000	3	G	0	GMI1000.G.3	Yes
1044	8	GMI1000	3	G	1	GMI1000.G.3	Yes
1045	9	GMI1000	3	G	2	GMI1000.G.3	Yes
1046	10	GMI1000	3	G	3	GMI1000.G.3	Yes
1047	11	GMI1000	3	G	4	GMI1000.G.3	Yes
1048	12	GMI1000	3	G	4	GMI1000.G.3	No
1049	13	GMI1000	3	G	4	GMI1000.G.3	No
1050	14	GMI1000	3	G	4	GMI1000.G.3	No
1051	1	GMI1000_fcsmut	3	G	0	GMI1000_fcsmut.G.3	No
1052	2	GMI1000_fcsmut	3	G	0	GMI1000_fcsmut.G.3	No
1053	3	GMI1000_fcsmut	3	G	0	GMI1000_fcsmut.G.3	No
1054	4	GMI1000_fcsmut	3	G	0	GMI1000_fcsmut.G.3	Yes
1055	5	GMI1000_fcsmut	3	G	2	GMI1000_fcsmut.G.3	Yes
1056	6	GMI1000_fcsmut	3	G	4	GMI1000_fcsmut.G.3	Yes
1057	7	GMI1000_fcsmut	3	G	4	GMI1000_fcsmut.G.3	No
1058	8	GMI1000_fcsmut	3	G	4	GMI1000_fcsmut.G.3	No
1059	9	GMI1000_fcsmut	3	G	4	GMI1000_fcsmut.G.3	No
1060	10	GMI1000_fcsmut	3	G	4	GMI1000_fcsmut.G.3	No
1061	11	GMI1000_fcsmut	3	G	4	GMI1000_fcsmut.G.3	No
1062	12	GMI1000_fcsmut	3	G	4	GMI1000_fcsmut.G.3	No
1063	13	GMI1000_fcsmut	3	G	4	GMI1000_fcsmut.G.3	No
1064	14	GMI1000_fcsmut	3	G	4	GMI1000_fcsmut.G.3	No
1065	1	GMI1000	4	G	0	GMI1000.G.4	No
1066	2	GMI1000	4	G	0	GMI1000.G.4	No
1067	3	GMI1000	4	G	0	GMI1000.G.4	No
1068	4	GMI1000	4	G	0	GMI1000.G.4	Yes
1069	5	GMI1000	4	G	1	GMI1000.G.4	Yes
1070	6	GMI1000	4	G	2	GMI1000.G.4	Yes
1071	7	GMI1000	4	G	3	GMI1000.G.4	Yes
1072	8	GMI1000	4	G	4	GMI1000.G.4	Yes
1073	9	GMI1000	4	G	4	GMI1000.G.4	No
1074	10	GMI1000	4	G	4	GMI1000.G.4	No
1075	11	GMI1000	4	G	4	GMI1000.G.4	No
1076	12	GMI1000	4	G	4	GMI1000.G.4	No
1077	13	GMI1000	4	G	4	GMI1000.G.4	No
1078	14	GMI1000	4	G	4	GMI1000.G.4	No
1079	1	GMI1000_fcsmut	4	G	0	GMI1000_fcsmut.G.4	No
1080	2	GMI1000_fcsmut	4	G	0	GMI1000_fcsmut.G.4	No
1081	3	GMI1000_fcsmut	4	G	0	GMI1000_fcsmut.G.4	No
1082	4	GMI1000_fcsmut	4	G	0	GMI1000_fcsmut.G.4	No
1083	5	GMI1000_fcsmut	4	G	0	GMI1000_fcsmut.G.4	No
1084	6	GMI1000_fcsmut	4	G	0	GMI1000_fcsmut.G.4	No
1085	7	GMI1000_fcsmut	4	G	0	GMI1000_fcsmut.G.4	No
1086	8	GMI1000_fcsmut	4	G	0	GMI1000_fcsmut.G.4	No
1087	9	GMI1000_fcsmut	4	G	0	GMI1000_fcsmut.G.4	Yes
1088	10	GMI1000_fcsmut	4	G	1	GMI1000_fcsmut.G.4	Yes
1089	11	GMI1000_fcsmut	4	G	4	GMI1000_fcsmut.G.4	Yes
1090	12	GMI1000_fcsmut	4	G	4	GMI1000_fcsmut.G.4	No
1091	13	GMI1000_fcsmut	4	G	4	GMI1000_fcsmut.G.4	No
1092	14	GMI1000_fcsmut	4	G	4	GMI1000_fcsmut.G.4	No
1093	1	GMI1000	5	G	0	GMI1000.G.5	No
1094	2	GMI1000	5	G	0	GMI1000.G.5	No
1095	3	GMI1000	5	G	0	GMI1000.G.5	No
1096	4	GMI1000	5	G	0	GMI1000.G.5	No
1097	5	GMI1000	5	G	0	GMI1000.G.5	No
1098	6	GMI1000	5	G	0	GMI1000.G.5	No
1099	7	GMI1000	5	G	0	GMI1000.G.5	No
1100	8	GMI1000	5	G	0	GMI1000.G.5	Yes
1101	9	GMI1000	5	G	1	GMI1000.G.5	Yes
1102	10	GMI1000	5	G	1	GMI1000.G.5	Yes
1103	11	GMI1000	5	G	1	GMI1000.G.5	Yes
1104	12	GMI1000	5	G	2	GMI1000.G.5	Yes
1105	13	GMI1000	5	G	4	GMI1000.G.5	Yes
1106	14	GMI1000	5	G	4	GMI1000.G.5	No
1107	1	GMI1000_fcsmut	5	G	0	GMI1000_fcsmut.G.5	No
1108	2	GMI1000_fcsmut	5	G	0	GMI1000_fcsmut.G.5	No
1109	3	GMI1000_fcsmut	5	G	0	GMI1000_fcsmut.G.5	No
1110	4	GMI1000_fcsmut	5	G	0	GMI1000_fcsmut.G.5	Yes
1111	5	GMI1000_fcsmut	5	G	1	GMI1000_fcsmut.G.5	Yes
1112	6	GMI1000_fcsmut	5	G	3	GMI1000_fcsmut.G.5	Yes
1113	7	GMI1000_fcsmut	5	G	4	GMI1000_fcsmut.G.5	Yes
1114	8	GMI1000_fcsmut	5	G	4	GMI1000_fcsmut.G.5	No
1115	9	GMI1000_fcsmut	5	G	4	GMI1000_fcsmut.G.5	No
1116	10	GMI1000_fcsmut	5	G	4	GMI1000_fcsmut.G.5	No
1117	11	GMI1000_fcsmut	5	G	4	GMI1000_fcsmut.G.5	No
1118	12	GMI1000_fcsmut	5	G	4	GMI1000_fcsmut.G.5	No
1119	13	GMI1000_fcsmut	5	G	4	GMI1000_fcsmut.G.5	No
1120	14	GMI1000_fcsmut	5	G	4	GMI1000_fcsmut.G.5	No
1121	1	GMI1000	6	G	0	GMI1000.G.6	No
1122	2	GMI1000	6	G	0	GMI1000.G.6	No
1123	3	GMI1000	6	G	0	GMI1000.G.6	No
1124	4	GMI1000	6	G	0	GMI1000.G.6	No
1125	5	GMI1000	6	G	0	GMI1000.G.6	No
1126	6	GMI1000	6	G	0	GMI1000.G.6	No
1127	7	GMI1000	6	G	0	GMI1000.G.6	No
1128	8	GMI1000	6	G	0	GMI1000.G.6	Yes
1129	9	GMI1000	6	G	4	GMI1000.G.6	Yes
1130	10	GMI1000	6	G	4	GMI1000.G.6	No
1131	11	GMI1000	6	G	4	GMI1000.G.6	No
1132	12	GMI1000	6	G	4	GMI1000.G.6	No
1133	1	GMI1000	6	G	0	GMI1000.G.6	No
1134	2	GMI1000	6	G	0	GMI1000.G.6	No
1135	3	GMI1000_fcsmut	6	G	0	GMI1000_fcsmut.G.6	No
1136	4	GMI1000_fcsmut	6	G	0	GMI1000_fcsmut.G.6	No
1137	5	GMI1000_fcsmut	6	G	0	GMI1000_fcsmut.G.6	No
1138	6	GMI1000_fcsmut	6	G	0	GMI1000_fcsmut.G.6	No
1139	7	GMI1000_fcsmut	6	G	0	GMI1000_fcsmut.G.6	No
1140	8	GMI1000_fcsmut	6	G	0	GMI1000_fcsmut.G.6	No
1141	9	GMI1000_fcsmut	6	G	0	GMI1000_fcsmut.G.6	Yes
1142	10	GMI1000_fcsmut	6	G	2	GMI1000_fcsmut.G.6	Yes
1143	11	GMI1000_fcsmut	6	G	3	GMI1000_fcsmut.G.6	Yes
1144	12	GMI1000_fcsmut	6	G	4	GMI1000_fcsmut.G.6	Yes
1149	1	GMI1000	1	H	0	GMI1000.H.1	No
1150	2	GMI1000	1	H	0	GMI1000.H.1	No
1151	3	GMI1000	1	H	0	GMI1000.H.1	No
1152	4	GMI1000	1	H	0	GMI1000.H.1	No
1153	5	GMI1000	1	H	0	GMI1000.H.1	No
1154	6	GMI1000	1	H	0	GMI1000.H.1	No
1155	7	GMI1000	1	H	0	GMI1000.H.1	No
1156	8	GMI1000	1	H	0	GMI1000.H.1	Yes
1157	9	GMI1000	1	H	1	GMI1000.H.1	Yes
1158	10	GMI1000	1	H	2	GMI1000.H.1	Yes
1159	11	GMI1000	1	H	4	GMI1000.H.1	Yes
1160	12	GMI1000	1	H	4	GMI1000.H.1	No
1161	13	GMI1000	1	H	4	GMI1000.H.1	No
1162	14	GMI1000	1	H	4	GMI1000.H.1	No
1163	1	GMI1000_fcsmut	1	H	0	GMI1000_fcsmut.H.1	No
1164	2	GMI1000_fcsmut	1	H	0	GMI1000_fcsmut.H.1	No
1165	3	GMI1000_fcsmut	1	H	0	GMI1000_fcsmut.H.1	No
1166	4	GMI1000_fcsmut	1	H	0	GMI1000_fcsmut.H.1	No
1167	5	GMI1000_fcsmut	1	H	0	GMI1000_fcsmut.H.1	No
1168	6	GMI1000_fcsmut	1	H	0	GMI1000_fcsmut.H.1	No
1169	7	GMI1000_fcsmut	1	H	0	GMI1000_fcsmut.H.1	No
1170	8	GMI1000_fcsmut	1	H	0	GMI1000_fcsmut.H.1	No
1171	9	GMI1000_fcsmut	1	H	0	GMI1000_fcsmut.H.1	Yes
1172	10	GMI1000_fcsmut	1	H	1	GMI1000_fcsmut.H.1	Yes
1173	11	GMI1000_fcsmut	1	H	4	GMI1000_fcsmut.H.1	Yes
1174	12	GMI1000_fcsmut	1	H	4	GMI1000_fcsmut.H.1	No
1175	13	GMI1000_fcsmut	1	H	4	GMI1000_fcsmut.H.1	No
1176	14	GMI1000_fcsmut	1	H	4	GMI1000_fcsmut.H.1	No
1177	1	GMI1000	2	H	0	GMI1000.H.2	No
1178	2	GMI1000	2	H	0	GMI1000.H.2	No
1179	3	GMI1000	2	H	0	GMI1000.H.2	No
1180	4	GMI1000	2	H	0	GMI1000.H.2	Yes
1181	5	GMI1000	2	H	3	GMI1000.H.2	Yes
1182	6	GMI1000	2	H	4	GMI1000.H.2	Yes
1183	7	GMI1000	2	H	4	GMI1000.H.2	No
1184	8	GMI1000	2	H	4	GMI1000.H.2	No
1185	9	GMI1000	2	H	4	GMI1000.H.2	No
1186	10	GMI1000	2	H	4	GMI1000.H.2	No
1187	11	GMI1000	2	H	4	GMI1000.H.2	No
1188	12	GMI1000	2	H	4	GMI1000.H.2	No
1189	1	GMI1000_fcsmut	2	H	0	GMI1000_fcsmut.H.2	No
1190	2	GMI1000_fcsmut	2	H	0	GMI1000_fcsmut.H.2	No
1191	3	GMI1000_fcsmut	2	H	0	GMI1000_fcsmut.H.2	No
1192	4	GMI1000_fcsmut	2	H	0	GMI1000_fcsmut.H.2	No
1193	5	GMI1000_fcsmut	2	H	0	GMI1000_fcsmut.H.2	No
1194	6	GMI1000_fcsmut	2	H	0	GMI1000_fcsmut.H.2	No
1195	7	GMI1000_fcsmut	2	H	0	GMI1000_fcsmut.H.2	No
1196	8	GMI1000_fcsmut	2	H	0	GMI1000_fcsmut.H.2	No
1197	9	GMI1000_fcsmut	2	H	0	GMI1000_fcsmut.H.2	No
1198	10	GMI1000_fcsmut	2	H	0	GMI1000_fcsmut.H.2	No
1199	11	GMI1000_fcsmut	2	H	0	GMI1000_fcsmut.H.2	No
1200	12	GMI1000_fcsmut	2	H	0	GMI1000_fcsmut.H.2	Yes
1201	1	GMI1000	3	H	0	GMI1000.H.3	No
1202	2	GMI1000	3	H	0	GMI1000.H.3	No
1203	3	GMI1000	3	H	0	GMI1000.H.3	No
1204	4	GMI1000	3	H	0	GMI1000.H.3	No
1205	5	GMI1000	3	H	0	GMI1000.H.3	Yes
1206	6	GMI1000	3	H	3	GMI1000.H.3	Yes
1207	7	GMI1000	3	H	4	GMI1000.H.3	Yes
1208	8	GMI1000	3	H	4	GMI1000.H.3	No
1209	9	GMI1000	3	H	4	GMI1000.H.3	No
1210	10	GMI1000	3	H	4	GMI1000.H.3	No
1211	11	GMI1000	3	H	4	GMI1000.H.3	No
1212	12	GMI1000	3	H	4	GMI1000.H.3	No
1213	13	GMI1000	3	H	4	GMI1000.H.3	No
1214	14	GMI1000	3	H	4	GMI1000.H.3	No
1215	1	GMI1000_fcsmut	3	H	0	GMI1000_fcsmut.H.3	No
1216	2	GMI1000_fcsmut	3	H	0	GMI1000_fcsmut.H.3	No
1217	3	GMI1000_fcsmut	3	H	0	GMI1000_fcsmut.H.3	No
1218	4	GMI1000_fcsmut	3	H	0	GMI1000_fcsmut.H.3	No
1219	5	GMI1000_fcsmut	3	H	0	GMI1000_fcsmut.H.3	No
1220	6	GMI1000_fcsmut	3	H	0	GMI1000_fcsmut.H.3	No
1221	7	GMI1000_fcsmut	3	H	0	GMI1000_fcsmut.H.3	No
1222	8	GMI1000_fcsmut	3	H	0	GMI1000_fcsmut.H.3	Yes
1223	9	GMI1000_fcsmut	3	H	2	GMI1000_fcsmut.H.3	Yes
1224	10	GMI1000_fcsmut	3	H	4	GMI1000_fcsmut.H.3	Yes
1225	11	GMI1000_fcsmut	3	H	4	GMI1000_fcsmut.H.3	No
1226	12	GMI1000_fcsmut	3	H	4	GMI1000_fcsmut.H.3	No
1227	13	GMI1000_fcsmut	3	H	4	GMI1000_fcsmut.H.3	No
1228	14	GMI1000_fcsmut	3	H	4	GMI1000_fcsmut.H.3	No
1229	1	GMI1000	4	H	0	GMI1000.H.4	No
1230	2	GMI1000	4	H	0	GMI1000.H.4	No
1231	3	GMI1000	4	H	0	GMI1000.H.4	No
1232	4	GMI1000	4	H	0	GMI1000.H.4	No
1233	5	GMI1000	4	H	0	GMI1000.H.4	Yes
1234	6	GMI1000	4	H	1	GMI1000.H.4	Yes
1235	7	GMI1000	4	H	4	GMI1000.H.4	Yes
1236	8	GMI1000	4	H	4	GMI1000.H.4	No
1237	9	GMI1000	4	H	4	GMI1000.H.4	No
1238	10	GMI1000	4	H	4	GMI1000.H.4	No
1239	11	GMI1000	4	H	4	GMI1000.H.4	No
1240	12	GMI1000	4	H	4	GMI1000.H.4	No
1241	13	GMI1000	4	H	4	GMI1000.H.4	No
1242	14	GMI1000	4	H	4	GMI1000.H.4	No
1243	1	GMI1000_fcsmut	4	H	0	GMI1000_fcsmut.H.4	No
1244	2	GMI1000_fcsmut	4	H	0	GMI1000_fcsmut.H.4	No
1245	3	GMI1000_fcsmut	4	H	0	GMI1000_fcsmut.H.4	Yes
1246	4	GMI1000_fcsmut	4	H	2	GMI1000_fcsmut.H.4	Yes
1247	5	GMI1000_fcsmut	4	H	4	GMI1000_fcsmut.H.4	Yes
1248	6	GMI1000_fcsmut	4	H	4	GMI1000_fcsmut.H.4	No
1249	7	GMI1000_fcsmut	4	H	4	GMI1000_fcsmut.H.4	No
1250	8	GMI1000_fcsmut	4	H	4	GMI1000_fcsmut.H.4	No
1251	9	GMI1000_fcsmut	4	H	4	GMI1000_fcsmut.H.4	No
1252	10	GMI1000_fcsmut	4	H	4	GMI1000_fcsmut.H.4	No
1253	11	GMI1000_fcsmut	4	H	4	GMI1000_fcsmut.H.4	No
1254	12	GMI1000_fcsmut	4	H	4	GMI1000_fcsmut.H.4	No
1255	13	GMI1000_fcsmut	4	H	4	GMI1000_fcsmut.H.4	No
1256	14	GMI1000_fcsmut	4	H	4	GMI1000_fcsmut.H.4	No
1257	1	GMI1000	5	H	0	GMI1000.H.5	No
1258	2	GMI1000	5	H	0	GMI1000.H.5	No
1259	3	GMI1000	5	H	0	GMI1000.H.5	Yes
1260	4	GMI1000	5	H	1	GMI1000.H.5	Yes
1261	5	GMI1000	5	H	4	GMI1000.H.5	Yes
1262	6	GMI1000	5	H	4	GMI1000.H.5	No
1263	7	GMI1000	5	H	4	GMI1000.H.5	No
1264	8	GMI1000	5	H	4	GMI1000.H.5	No
1265	9	GMI1000	5	H	4	GMI1000.H.5	No
1266	10	GMI1000	5	H	4	GMI1000.H.5	No
1267	11	GMI1000	5	H	4	GMI1000.H.5	No
1268	12	GMI1000	5	H	4	GMI1000.H.5	No
1269	13	GMI1000	5	H	4	GMI1000.H.5	No
1270	14	GMI1000	5	H	4	GMI1000.H.5	No
1271	1	GMI1000_fcsmut	5	H	0	GMI1000_fcsmut.H.5	No
1272	2	GMI1000_fcsmut	5	H	0	GMI1000_fcsmut.H.5	No
1273	3	GMI1000_fcsmut	5	H	0	GMI1000_fcsmut.H.5	No
1274	4	GMI1000_fcsmut	5	H	0	GMI1000_fcsmut.H.5	Yes
1275	5	GMI1000_fcsmut	5	H	3	GMI1000_fcsmut.H.5	Yes
1276	6	GMI1000_fcsmut	5	H	4	GMI1000_fcsmut.H.5	Yes
1277	7	GMI1000_fcsmut	5	H	4	GMI1000_fcsmut.H.5	No
1278	8	GMI1000_fcsmut	5	H	4	GMI1000_fcsmut.H.5	No
1279	9	GMI1000_fcsmut	5	H	4	GMI1000_fcsmut.H.5	No
1280	10	GMI1000_fcsmut	5	H	4	GMI1000_fcsmut.H.5	No
1281	11	GMI1000_fcsmut	5	H	4	GMI1000_fcsmut.H.5	No
1282	12	GMI1000_fcsmut	5	H	4	GMI1000_fcsmut.H.5	No
1283	13	GMI1000_fcsmut	5	H	4	GMI1000_fcsmut.H.5	No
1284	14	GMI1000_fcsmut	5	H	4	GMI1000_fcsmut.H.5	No
1285	1	GMI1000	6	H	0	GMI1000.H.6	No
1286	2	GMI1000	6	H	0	GMI1000.H.6	No
1287	3	GMI1000	6	H	0	GMI1000.H.6	No
1288	4	GMI1000	6	H	0	GMI1000.H.6	Yes
1289	5	GMI1000	6	H	3	GMI1000.H.6	Yes
1290	6	GMI1000	6	H	4	GMI1000.H.6	Yes
1291	7	GMI1000	6	H	4	GMI1000.H.6	No
1292	8	GMI1000	6	H	4	GMI1000.H.6	No
1293	9	GMI1000	6	H	4	GMI1000.H.6	No
1294	10	GMI1000	6	H	4	GMI1000.H.6	No
1295	11	GMI1000	6	H	4	GMI1000.H.6	No
1296	12	GMI1000	6	H	4	GMI1000.H.6	No
1297	1	GMI1000	6	H	0	GMI1000.H.6	No
1298	2	GMI1000	6	H	0	GMI1000.H.6	No
1299	3	GMI1000_fcsmut	6	H	0	GMI1000_fcsmut.H.6	No
1300	4	GMI1000_fcsmut	6	H	0	GMI1000_fcsmut.H.6	No
1301	5	GMI1000_fcsmut	6	H	0	GMI1000_fcsmut.H.6	No
1302	6	GMI1000_fcsmut	6	H	0	GMI1000_fcsmut.H.6	No
1303	7	GMI1000_fcsmut	6	H	0	GMI1000_fcsmut.H.6	No
1304	8	GMI1000_fcsmut	6	H	0	GMI1000_fcsmut.H.6	No
1305	9	GMI1000_fcsmut	6	H	0	GMI1000_fcsmut.H.6	No
1306	10	GMI1000_fcsmut	6	H	0	GMI1000_fcsmut.H.6	No
1307	11	GMI1000_fcsmut	6	H	0	GMI1000_fcsmut.H.6	No
1308	12	GMI1000_fcsmut	6	H	0	GMI1000_fcsmut.H.6	Yes
1313	1	GMI1000	1	I	0	GMI1000.I.1	No
1314	2	GMI1000	1	I	0	GMI1000.I.1	No
1315	3	GMI1000	1	I	0	GMI1000.I.1	No
1316	4	GMI1000	1	I	0	GMI1000.I.1	No
1317	5	GMI1000	1	I	0	GMI1000.I.1	Yes
1318	6	GMI1000	1	I	3	GMI1000.I.1	Yes
1319	7	GMI1000	1	I	4	GMI1000.I.1	Yes
1320	8	GMI1000	1	I	4	GMI1000.I.1	No
1321	9	GMI1000	1	I	4	GMI1000.I.1	No
1322	10	GMI1000	1	I	4	GMI1000.I.1	No
1323	11	GMI1000	1	I	4	GMI1000.I.1	No
1324	12	GMI1000	1	I	4	GMI1000.I.1	No
1325	13	GMI1000	1	I	4	GMI1000.I.1	No
1326	14	GMI1000	1	I	4	GMI1000.I.1	No
1327	1	GMI1000_fcsmut	1	I	0	GMI1000_fcsmut.I.1	No
1328	2	GMI1000_fcsmut	1	I	0	GMI1000_fcsmut.I.1	No
1329	3	GMI1000_fcsmut	1	I	0	GMI1000_fcsmut.I.1	No
1330	4	GMI1000_fcsmut	1	I	0	GMI1000_fcsmut.I.1	No
1331	5	GMI1000_fcsmut	1	I	0	GMI1000_fcsmut.I.1	Yes
1332	6	GMI1000_fcsmut	1	I	1	GMI1000_fcsmut.I.1	Yes
1333	7	GMI1000_fcsmut	1	I	4	GMI1000_fcsmut.I.1	Yes
1334	8	GMI1000_fcsmut	1	I	4	GMI1000_fcsmut.I.1	No
1335	9	GMI1000_fcsmut	1	I	4	GMI1000_fcsmut.I.1	No
1336	10	GMI1000_fcsmut	1	I	4	GMI1000_fcsmut.I.1	No
1337	11	GMI1000_fcsmut	1	I	4	GMI1000_fcsmut.I.1	No
1338	12	GMI1000_fcsmut	1	I	4	GMI1000_fcsmut.I.1	No
1339	13	GMI1000_fcsmut	1	I	4	GMI1000_fcsmut.I.1	No
1340	14	GMI1000_fcsmut	1	I	4	GMI1000_fcsmut.I.1	No
1341	1	GMI1000	2	I	0	GMI1000.I.2	No
1342	2	GMI1000	2	I	0	GMI1000.I.2	No
1343	3	GMI1000	2	I	0	GMI1000.I.2	No
1344	4	GMI1000	2	I	0	GMI1000.I.2	No
1345	5	GMI1000	2	I	0	GMI1000.I.2	No
1346	6	GMI1000	2	I	0	GMI1000.I.2	No
1347	7	GMI1000	2	I	0	GMI1000.I.2	Yes
1348	8	GMI1000	2	I	3	GMI1000.I.2	Yes
1349	9	GMI1000	2	I	4	GMI1000.I.2	Yes
1350	10	GMI1000	2	I	4	GMI1000.I.2	No
1351	11	GMI1000	2	I	4	GMI1000.I.2	No
1352	12	GMI1000	2	I	4	GMI1000.I.2	No
1353	1	GMI1000_fcsmut	2	I	0	GMI1000_fcsmut.I.2	No
1354	2	GMI1000_fcsmut	2	I	0	GMI1000_fcsmut.I.2	No
1355	3	GMI1000_fcsmut	2	I	0	GMI1000_fcsmut.I.2	No
1356	4	GMI1000_fcsmut	2	I	0	GMI1000_fcsmut.I.2	Yes
1357	5	GMI1000_fcsmut	2	I	1	GMI1000_fcsmut.I.2	Yes
1358	6	GMI1000_fcsmut	2	I	4	GMI1000_fcsmut.I.2	Yes
1359	7	GMI1000_fcsmut	2	I	4	GMI1000_fcsmut.I.2	No
1360	8	GMI1000_fcsmut	2	I	4	GMI1000_fcsmut.I.2	No
1361	9	GMI1000_fcsmut	2	I	4	GMI1000_fcsmut.I.2	No
1362	10	GMI1000_fcsmut	2	I	4	GMI1000_fcsmut.I.2	No
1363	11	GMI1000_fcsmut	2	I	4	GMI1000_fcsmut.I.2	No
1364	12	GMI1000_fcsmut	2	I	4	GMI1000_fcsmut.I.2	No
1365	1	GMI1000	3	I	0	GMI1000.I.3	No
1366	2	GMI1000	3	I	0	GMI1000.I.3	No
1367	3	GMI1000	3	I	0	GMI1000.I.3	No
1368	4	GMI1000	3	I	0	GMI1000.I.3	No
1369	5	GMI1000	3	I	0	GMI1000.I.3	No
1370	6	GMI1000	3	I	0	GMI1000.I.3	No
1371	7	GMI1000	3	I	0	GMI1000.I.3	No
1372	8	GMI1000	3	I	0	GMI1000.I.3	No
1373	9	GMI1000	3	I	0	GMI1000.I.3	Yes
1374	10	GMI1000	3	I	3	GMI1000.I.3	Yes
1375	11	GMI1000	3	I	4	GMI1000.I.3	Yes
1376	12	GMI1000	3	I	4	GMI1000.I.3	No
1377	13	GMI1000	3	I	4	GMI1000.I.3	No
1378	14	GMI1000	3	I	4	GMI1000.I.3	No
1379	1	GMI1000_fcsmut	3	I	0	GMI1000_fcsmut.I.3	No
1380	2	GMI1000_fcsmut	3	I	0	GMI1000_fcsmut.I.3	No
1381	3	GMI1000_fcsmut	3	I	0	GMI1000_fcsmut.I.3	No
1382	4	GMI1000_fcsmut	3	I	0	GMI1000_fcsmut.I.3	Yes
1383	5	GMI1000_fcsmut	3	I	4	GMI1000_fcsmut.I.3	Yes
1384	6	GMI1000_fcsmut	3	I	4	GMI1000_fcsmut.I.3	No
1385	7	GMI1000_fcsmut	3	I	4	GMI1000_fcsmut.I.3	No
1386	8	GMI1000_fcsmut	3	I	4	GMI1000_fcsmut.I.3	No
1387	9	GMI1000_fcsmut	3	I	4	GMI1000_fcsmut.I.3	No
1388	10	GMI1000_fcsmut	3	I	4	GMI1000_fcsmut.I.3	No
1389	11	GMI1000_fcsmut	3	I	4	GMI1000_fcsmut.I.3	No
1390	12	GMI1000_fcsmut	3	I	4	GMI1000_fcsmut.I.3	No
1391	13	GMI1000_fcsmut	3	I	4	GMI1000_fcsmut.I.3	No
1392	14	GMI1000_fcsmut	3	I	4	GMI1000_fcsmut.I.3	No
1393	1	GMI1000	4	I	0	GMI1000.I.4	No
1394	2	GMI1000	4	I	0	GMI1000.I.4	No
1395	3	GMI1000	4	I	0	GMI1000.I.4	No
1396	4	GMI1000	4	I	0	GMI1000.I.4	No
1397	5	GMI1000	4	I	0	GMI1000.I.4	No
1398	6	GMI1000	4	I	0	GMI1000.I.4	No
1399	7	GMI1000	4	I	0	GMI1000.I.4	No
1400	8	GMI1000	4	I	0	GMI1000.I.4	No
1401	9	GMI1000	4	I	0	GMI1000.I.4	No
1402	10	GMI1000	4	I	0	GMI1000.I.4	No
1403	11	GMI1000	4	I	0	GMI1000.I.4	No
1404	12	GMI1000	4	I	0	GMI1000.I.4	No
1405	13	GMI1000	4	I	0	GMI1000.I.4	No
1406	14	GMI1000	4	I	0	GMI1000.I.4	Yes
1407	1	GMI1000_fcsmut	4	I	0	GMI1000_fcsmut.I.4	No
1408	2	GMI1000_fcsmut	4	I	0	GMI1000_fcsmut.I.4	No
1409	3	GMI1000_fcsmut	4	I	0	GMI1000_fcsmut.I.4	No
1410	4	GMI1000_fcsmut	4	I	0	GMI1000_fcsmut.I.4	No
1411	5	GMI1000_fcsmut	4	I	0	GMI1000_fcsmut.I.4	No
1412	6	GMI1000_fcsmut	4	I	0	GMI1000_fcsmut.I.4	Yes
1413	7	GMI1000_fcsmut	4	I	2	GMI1000_fcsmut.I.4	Yes
1414	8	GMI1000_fcsmut	4	I	4	GMI1000_fcsmut.I.4	Yes
1415	9	GMI1000_fcsmut	4	I	4	GMI1000_fcsmut.I.4	No
1416	10	GMI1000_fcsmut	4	I	4	GMI1000_fcsmut.I.4	No
1417	11	GMI1000_fcsmut	4	I	4	GMI1000_fcsmut.I.4	No
1418	12	GMI1000_fcsmut	4	I	4	GMI1000_fcsmut.I.4	No
1419	13	GMI1000_fcsmut	4	I	4	GMI1000_fcsmut.I.4	No
1420	14	GMI1000_fcsmut	4	I	4	GMI1000_fcsmut.I.4	No
1421	1	GMI1000	5	I	0	GMI1000.I.5	No
1422	2	GMI1000	5	I	0	GMI1000.I.5	No
1423	3	GMI1000	5	I	0	GMI1000.I.5	No
1424	4	GMI1000	5	I	0	GMI1000.I.5	Yes
1425	5	GMI1000	5	I	1	GMI1000.I.5	Yes
1426	6	GMI1000	5	I	1	GMI1000.I.5	Yes
1427	7	GMI1000	5	I	4	GMI1000.I.5	Yes
1428	8	GMI1000	5	I	4	GMI1000.I.5	No
1429	9	GMI1000	5	I	4	GMI1000.I.5	No
1430	10	GMI1000	5	I	4	GMI1000.I.5	No
1431	11	GMI1000	5	I	4	GMI1000.I.5	No
1432	12	GMI1000	5	I	4	GMI1000.I.5	No
1433	13	GMI1000	5	I	4	GMI1000.I.5	No
1434	14	GMI1000	5	I	4	GMI1000.I.5	No
1435	1	GMI1000_fcsmut	5	I	0	GMI1000_fcsmut.I.5	No
1436	2	GMI1000_fcsmut	5	I	0	GMI1000_fcsmut.I.5	No
1437	3	GMI1000_fcsmut	5	I	0	GMI1000_fcsmut.I.5	No
1438	4	GMI1000_fcsmut	5	I	0	GMI1000_fcsmut.I.5	Yes
1439	5	GMI1000_fcsmut	5	I	3	GMI1000_fcsmut.I.5	Yes
1440	6	GMI1000_fcsmut	5	I	4	GMI1000_fcsmut.I.5	Yes
1441	7	GMI1000_fcsmut	5	I	4	GMI1000_fcsmut.I.5	No
1442	8	GMI1000_fcsmut	5	I	4	GMI1000_fcsmut.I.5	No
1443	9	GMI1000_fcsmut	5	I	4	GMI1000_fcsmut.I.5	No
1444	10	GMI1000_fcsmut	5	I	4	GMI1000_fcsmut.I.5	No
1445	11	GMI1000_fcsmut	5	I	4	GMI1000_fcsmut.I.5	No
1446	12	GMI1000_fcsmut	5	I	4	GMI1000_fcsmut.I.5	No
1447	13	GMI1000_fcsmut	5	I	4	GMI1000_fcsmut.I.5	No
1448	14	GMI1000_fcsmut	5	I	4	GMI1000_fcsmut.I.5	No
1449	1	GMI1000	6	I	0	GMI1000.I.6	No
1450	2	GMI1000	6	I	0	GMI1000.I.6	No
1451	3	GMI1000	6	I	0	GMI1000.I.6	No
1452	4	GMI1000	6	I	0	GMI1000.I.6	No
1453	5	GMI1000	6	I	0	GMI1000.I.6	No
1454	6	GMI1000	6	I	0	GMI1000.I.6	No
1455	7	GMI1000	6	I	0	GMI1000.I.6	Yes
1456	8	GMI1000	6	I	3	GMI1000.I.6	Yes
1457	9	GMI1000	6	I	4	GMI1000.I.6	Yes
1458	10	GMI1000	6	I	4	GMI1000.I.6	No
1459	11	GMI1000	6	I	4	GMI1000.I.6	No
1460	12	GMI1000	6	I	4	GMI1000.I.6	No
1461	1	GMI1000	6	I	0	GMI1000.I.6	No
1462	2	GMI1000	6	I	0	GMI1000.I.6	No
1463	3	GMI1000_fcsmut	6	I	0	GMI1000_fcsmut.I.6	No
1464	4	GMI1000_fcsmut	6	I	0	GMI1000_fcsmut.I.6	Yes
1465	5	GMI1000_fcsmut	6	I	1	GMI1000_fcsmut.I.6	Yes
1466	6	GMI1000_fcsmut	6	I	4	GMI1000_fcsmut.I.6	Yes
1467	7	GMI1000_fcsmut	6	I	4	GMI1000_fcsmut.I.6	No
1468	8	GMI1000_fcsmut	6	I	4	GMI1000_fcsmut.I.6	No
1469	9	GMI1000_fcsmut	6	I	4	GMI1000_fcsmut.I.6	No
1470	10	GMI1000_fcsmut	6	I	4	GMI1000_fcsmut.I.6	No
1471	11	GMI1000_fcsmut	6	I	4	GMI1000_fcsmut.I.6	No
1472	12	GMI1000_fcsmut	6	I	4	GMI1000_fcsmut.I.6	No
1477	1	GMI1000	1	J	0	GMI1000.J.1	No
1478	2	GMI1000	1	J	0	GMI1000.J.1	No
1479	3	GMI1000	1	J	0	GMI1000.J.1	Yes
1480	4	GMI1000	1	J	2	GMI1000.J.1	Yes
1481	5	GMI1000	1	J	3	GMI1000.J.1	Yes
1482	6	GMI1000	1	J	4	GMI1000.J.1	Yes
1483	7	GMI1000	1	J	4	GMI1000.J.1	No
1484	8	GMI1000	1	J	4	GMI1000.J.1	No
1485	9	GMI1000	1	J	4	GMI1000.J.1	No
1486	10	GMI1000	1	J	4	GMI1000.J.1	No
1487	11	GMI1000	1	J	4	GMI1000.J.1	No
1488	12	GMI1000	1	J	4	GMI1000.J.1	No
1489	13	GMI1000	1	J	4	GMI1000.J.1	No
1490	14	GMI1000	1	J	4	GMI1000.J.1	No
1491	1	GMI1000_fcsmut	1	J	0	GMI1000_fcsmut.J.1	No
1492	2	GMI1000_fcsmut	1	J	0	GMI1000_fcsmut.J.1	No
1493	3	GMI1000_fcsmut	1	J	0	GMI1000_fcsmut.J.1	No
1494	4	GMI1000_fcsmut	1	J	0	GMI1000_fcsmut.J.1	Yes
1495	5	GMI1000_fcsmut	1	J	1	GMI1000_fcsmut.J.1	Yes
1496	6	GMI1000_fcsmut	1	J	4	GMI1000_fcsmut.J.1	Yes
1497	7	GMI1000_fcsmut	1	J	4	GMI1000_fcsmut.J.1	No
1498	8	GMI1000_fcsmut	1	J	4	GMI1000_fcsmut.J.1	No
1499	9	GMI1000_fcsmut	1	J	4	GMI1000_fcsmut.J.1	No
1500	10	GMI1000_fcsmut	1	J	4	GMI1000_fcsmut.J.1	No
1501	11	GMI1000_fcsmut	1	J	4	GMI1000_fcsmut.J.1	No
1502	12	GMI1000_fcsmut	1	J	4	GMI1000_fcsmut.J.1	No
1503	13	GMI1000_fcsmut	1	J	4	GMI1000_fcsmut.J.1	No
1504	14	GMI1000_fcsmut	1	J	4	GMI1000_fcsmut.J.1	No
1505	1	GMI1000	2	J	0	GMI1000.J.2	No
1506	2	GMI1000	2	J	0	GMI1000.J.2	No
1507	3	GMI1000	2	J	0	GMI1000.J.2	No
1508	4	GMI1000	2	J	0	GMI1000.J.2	No
1509	5	GMI1000	2	J	0	GMI1000.J.2	No
1510	6	GMI1000	2	J	0	GMI1000.J.2	No
1511	7	GMI1000	2	J	0	GMI1000.J.2	No
1512	8	GMI1000	2	J	0	GMI1000.J.2	No
1513	9	GMI1000	2	J	0	GMI1000.J.2	Yes
1514	10	GMI1000	2	J	1	GMI1000.J.2	Yes
1515	11	GMI1000	2	J	4	GMI1000.J.2	Yes
1516	12	GMI1000	2	J	4	GMI1000.J.2	No
1517	1	GMI1000_fcsmut	2	J	0	GMI1000_fcsmut.J.2	No
1518	2	GMI1000_fcsmut	2	J	0	GMI1000_fcsmut.J.2	No
1519	3	GMI1000_fcsmut	2	J	0	GMI1000_fcsmut.J.2	Yes
1520	4	GMI1000_fcsmut	2	J	2	GMI1000_fcsmut.J.2	Yes
1521	5	GMI1000_fcsmut	2	J	4	GMI1000_fcsmut.J.2	Yes
1522	6	GMI1000_fcsmut	2	J	4	GMI1000_fcsmut.J.2	No
1523	7	GMI1000_fcsmut	2	J	4	GMI1000_fcsmut.J.2	No
1524	8	GMI1000_fcsmut	2	J	4	GMI1000_fcsmut.J.2	No
1525	9	GMI1000_fcsmut	2	J	4	GMI1000_fcsmut.J.2	No
1526	10	GMI1000_fcsmut	2	J	4	GMI1000_fcsmut.J.2	No
1527	11	GMI1000_fcsmut	2	J	4	GMI1000_fcsmut.J.2	No
1528	12	GMI1000_fcsmut	2	J	4	GMI1000_fcsmut.J.2	No
1529	1	GMI1000	3	J	0	GMI1000.J.3	No
1530	2	GMI1000	3	J	0	GMI1000.J.3	No
1531	3	GMI1000	3	J	0	GMI1000.J.3	No
1532	4	GMI1000	3	J	0	GMI1000.J.3	Yes
1533	5	GMI1000	3	J	4	GMI1000.J.3	Yes
1534	6	GMI1000	3	J	4	GMI1000.J.3	No
1535	7	GMI1000	3	J	4	GMI1000.J.3	No
1536	8	GMI1000	3	J	4	GMI1000.J.3	No
1537	9	GMI1000	3	J	4	GMI1000.J.3	No
1538	10	GMI1000	3	J	4	GMI1000.J.3	No
1539	11	GMI1000	3	J	4	GMI1000.J.3	No
1540	12	GMI1000	3	J	4	GMI1000.J.3	No
1541	13	GMI1000	3	J	4	GMI1000.J.3	No
1542	14	GMI1000	3	J	4	GMI1000.J.3	No
1543	1	GMI1000_fcsmut	3	J	0	GMI1000_fcsmut.J.3	No
1544	2	GMI1000_fcsmut	3	J	0	GMI1000_fcsmut.J.3	No
1545	3	GMI1000_fcsmut	3	J	0	GMI1000_fcsmut.J.3	No
1546	4	GMI1000_fcsmut	3	J	0	GMI1000_fcsmut.J.3	No
1547	5	GMI1000_fcsmut	3	J	0	GMI1000_fcsmut.J.3	No
1548	6	GMI1000_fcsmut	3	J	0	GMI1000_fcsmut.J.3	Yes
1549	7	GMI1000_fcsmut	3	J	1	GMI1000_fcsmut.J.3	Yes
1550	8	GMI1000_fcsmut	3	J	4	GMI1000_fcsmut.J.3	Yes
1551	9	GMI1000_fcsmut	3	J	4	GMI1000_fcsmut.J.3	No
1552	10	GMI1000_fcsmut	3	J	4	GMI1000_fcsmut.J.3	No
1553	11	GMI1000_fcsmut	3	J	4	GMI1000_fcsmut.J.3	No
1554	12	GMI1000_fcsmut	3	J	4	GMI1000_fcsmut.J.3	No
1555	13	GMI1000_fcsmut	3	J	4	GMI1000_fcsmut.J.3	No
1556	14	GMI1000_fcsmut	3	J	4	GMI1000_fcsmut.J.3	No
1557	1	GMI1000	4	J	0	GMI1000.J.4	No
1558	2	GMI1000	4	J	0	GMI1000.J.4	No
1559	3	GMI1000	4	J	0	GMI1000.J.4	No
1560	4	GMI1000	4	J	0	GMI1000.J.4	No
1561	5	GMI1000	4	J	0	GMI1000.J.4	No
1562	6	GMI1000	4	J	0	GMI1000.J.4	Yes
1563	7	GMI1000	4	J	1	GMI1000.J.4	Yes
1564	8	GMI1000	4	J	4	GMI1000.J.4	Yes
1565	9	GMI1000	4	J	4	GMI1000.J.4	No
1566	10	GMI1000	4	J	4	GMI1000.J.4	No
1567	11	GMI1000	4	J	4	GMI1000.J.4	No
1568	12	GMI1000	4	J	4	GMI1000.J.4	No
1569	13	GMI1000	4	J	4	GMI1000.J.4	No
1570	14	GMI1000	4	J	4	GMI1000.J.4	No
1571	1	GMI1000_fcsmut	4	J	0	GMI1000_fcsmut.J.4	No
1572	2	GMI1000_fcsmut	4	J	0	GMI1000_fcsmut.J.4	No
1573	3	GMI1000_fcsmut	4	J	0	GMI1000_fcsmut.J.4	No
1574	4	GMI1000_fcsmut	4	J	0	GMI1000_fcsmut.J.4	Yes
1575	5	GMI1000_fcsmut	4	J	4	GMI1000_fcsmut.J.4	Yes
1576	6	GMI1000_fcsmut	4	J	4	GMI1000_fcsmut.J.4	No
1577	7	GMI1000_fcsmut	4	J	4	GMI1000_fcsmut.J.4	No
1578	8	GMI1000_fcsmut	4	J	4	GMI1000_fcsmut.J.4	No
1579	9	GMI1000_fcsmut	4	J	4	GMI1000_fcsmut.J.4	No
1580	10	GMI1000_fcsmut	4	J	4	GMI1000_fcsmut.J.4	No
1581	11	GMI1000_fcsmut	4	J	4	GMI1000_fcsmut.J.4	No
1582	12	GMI1000_fcsmut	4	J	4	GMI1000_fcsmut.J.4	No
1583	13	GMI1000_fcsmut	4	J	4	GMI1000_fcsmut.J.4	No
1584	14	GMI1000_fcsmut	4	J	4	GMI1000_fcsmut.J.4	No
1585	1	GMI1000	5	J	0	GMI1000.J.5	No
1586	2	GMI1000	5	J	0	GMI1000.J.5	No
1587	3	GMI1000	5	J	0	GMI1000.J.5	No
1588	4	GMI1000	5	J	0	GMI1000.J.5	Yes
1589	5	GMI1000	5	J	1	GMI1000.J.5	Yes
1590	6	GMI1000	5	J	1	GMI1000.J.5	Yes
1591	7	GMI1000	5	J	4	GMI1000.J.5	Yes
1592	8	GMI1000	5	J	4	GMI1000.J.5	No
1593	9	GMI1000	5	J	4	GMI1000.J.5	No
1594	10	GMI1000	5	J	4	GMI1000.J.5	No
1595	11	GMI1000	5	J	4	GMI1000.J.5	No
1596	12	GMI1000	5	J	4	GMI1000.J.5	No
1597	13	GMI1000	5	J	4	GMI1000.J.5	No
1598	14	GMI1000	5	J	4	GMI1000.J.5	No
1599	1	GMI1000_fcsmut	5	J	0	GMI1000_fcsmut.J.5	No
1600	2	GMI1000_fcsmut	5	J	0	GMI1000_fcsmut.J.5	No
1601	3	GMI1000_fcsmut	5	J	0	GMI1000_fcsmut.J.5	No
1602	4	GMI1000_fcsmut	5	J	0	GMI1000_fcsmut.J.5	No
1603	5	GMI1000_fcsmut	5	J	0	GMI1000_fcsmut.J.5	Yes
1604	6	GMI1000_fcsmut	5	J	3	GMI1000_fcsmut.J.5	Yes
1605	7	GMI1000_fcsmut	5	J	4	GMI1000_fcsmut.J.5	Yes
1606	8	GMI1000_fcsmut	5	J	4	GMI1000_fcsmut.J.5	No
1607	9	GMI1000_fcsmut	5	J	4	GMI1000_fcsmut.J.5	No
1608	10	GMI1000_fcsmut	5	J	4	GMI1000_fcsmut.J.5	No
1609	11	GMI1000_fcsmut	5	J	4	GMI1000_fcsmut.J.5	No
1610	12	GMI1000_fcsmut	5	J	4	GMI1000_fcsmut.J.5	No
1611	13	GMI1000_fcsmut	5	J	4	GMI1000_fcsmut.J.5	No
1612	14	GMI1000_fcsmut	5	J	4	GMI1000_fcsmut.J.5	No
1613	1	GMI1000	6	J	0	GMI1000.J.6	No
1614	2	GMI1000	6	J	0	GMI1000.J.6	No
1615	3	GMI1000	6	J	0	GMI1000.J.6	No
1616	4	GMI1000	6	J	0	GMI1000.J.6	No
1617	5	GMI1000	6	J	0	GMI1000.J.6	No
1618	6	GMI1000	6	J	0	GMI1000.J.6	No
1619	7	GMI1000	6	J	0	GMI1000.J.6	No
1620	8	GMI1000	6	J	0	GMI1000.J.6	No
1621	9	GMI1000	6	J	0	GMI1000.J.6	Yes
1622	10	GMI1000	6	J	1	GMI1000.J.6	Yes
1623	11	GMI1000	6	J	4	GMI1000.J.6	Yes
1624	12	GMI1000	6	J	4	GMI1000.J.6	No
1625	1	GMI1000	6	J	0	GMI1000.J.6	No
1626	2	GMI1000	6	J	0	GMI1000.J.6	No
1627	3	GMI1000_fcsmut	6	J	0	GMI1000_fcsmut.J.6	Yes
1628	4	GMI1000_fcsmut	6	J	2	GMI1000_fcsmut.J.6	Yes
1629	5	GMI1000_fcsmut	6	J	4	GMI1000_fcsmut.J.6	Yes
1630	6	GMI1000_fcsmut	6	J	4	GMI1000_fcsmut.J.6	No
1631	7	GMI1000_fcsmut	6	J	4	GMI1000_fcsmut.J.6	No
1632	8	GMI1000_fcsmut	6	J	4	GMI1000_fcsmut.J.6	No
1633	9	GMI1000_fcsmut	6	J	4	GMI1000_fcsmut.J.6	No
1634	10	GMI1000_fcsmut	6	J	4	GMI1000_fcsmut.J.6	No
1635	11	GMI1000_fcsmut	6	J	4	GMI1000_fcsmut.J.6	No
1636	12	GMI1000_fcsmut	6	J	4	GMI1000_fcsmut.J.6	No
1641	1	GMI1000	1	K	0	GMI1000.K.1	No
1642	2	GMI1000	1	K	0	GMI1000.K.1	No
1643	3	GMI1000	1	K	0	GMI1000.K.1	No
1644	4	GMI1000	1	K	0	GMI1000.K.1	No
1645	5	GMI1000	1	K	0	GMI1000.K.1	No
1646	6	GMI1000	1	K	0	GMI1000.K.1	No
1647	7	GMI1000	1	K	0	GMI1000.K.1	No
1648	8	GMI1000	1	K	0	GMI1000.K.1	Yes
1649	9	GMI1000	1	K	2	GMI1000.K.1	Yes
1650	10	GMI1000	1	K	3	GMI1000.K.1	Yes
1651	11	GMI1000	1	K	4	GMI1000.K.1	Yes
1652	12	GMI1000	1	K	4	GMI1000.K.1	No
1653	13	GMI1000	1	K	4	GMI1000.K.1	No
1654	14	GMI1000	1	K	4	GMI1000.K.1	No
1655	1	GMI1000_fcsmut	1	K	0	GMI1000_fcsmut.K.1	No
1656	2	GMI1000_fcsmut	1	K	0	GMI1000_fcsmut.K.1	No
1657	3	GMI1000_fcsmut	1	K	0	GMI1000_fcsmut.K.1	No
1658	4	GMI1000_fcsmut	1	K	0	GMI1000_fcsmut.K.1	No
1659	5	GMI1000_fcsmut	1	K	0	GMI1000_fcsmut.K.1	No
1660	6	GMI1000_fcsmut	1	K	0	GMI1000_fcsmut.K.1	No
1661	7	GMI1000_fcsmut	1	K	0	GMI1000_fcsmut.K.1	Yes
1662	8	GMI1000_fcsmut	1	K	1	GMI1000_fcsmut.K.1	Yes
1663	9	GMI1000_fcsmut	1	K	3	GMI1000_fcsmut.K.1	Yes
1664	10	GMI1000_fcsmut	1	K	4	GMI1000_fcsmut.K.1	Yes
1665	11	GMI1000_fcsmut	1	K	4	GMI1000_fcsmut.K.1	No
1666	12	GMI1000_fcsmut	1	K	4	GMI1000_fcsmut.K.1	No
1667	13	GMI1000_fcsmut	1	K	4	GMI1000_fcsmut.K.1	No
1668	14	GMI1000_fcsmut	1	K	4	GMI1000_fcsmut.K.1	No
1693	1	GMI1000	3	K	0	GMI1000.K.3	No
1694	2	GMI1000	3	K	0	GMI1000.K.3	No
1695	3	GMI1000	3	K	0	GMI1000.K.3	No
1696	4	GMI1000	3	K	0	GMI1000.K.3	No
1697	5	GMI1000	3	K	0	GMI1000.K.3	No
1698	6	GMI1000	3	K	0	GMI1000.K.3	No
1699	7	GMI1000	3	K	0	GMI1000.K.3	No
1700	8	GMI1000	3	K	0	GMI1000.K.3	No
1701	9	GMI1000	3	K	0	GMI1000.K.3	No
1702	10	GMI1000	3	K	0	GMI1000.K.3	No
1703	11	GMI1000	3	K	0	GMI1000.K.3	No
1704	12	GMI1000	3	K	0	GMI1000.K.3	No
1705	13	GMI1000	3	K	0	GMI1000.K.3	No
1706	14	GMI1000	3	K	0	GMI1000.K.3	Yes
1707	1	GMI1000_fcsmut	3	K	0	GMI1000_fcsmut.K.3	No
1708	2	GMI1000_fcsmut	3	K	0	GMI1000_fcsmut.K.3	No
1709	3	GMI1000_fcsmut	3	K	0	GMI1000_fcsmut.K.3	No
1710	4	GMI1000_fcsmut	3	K	0	GMI1000_fcsmut.K.3	No
1711	5	GMI1000_fcsmut	3	K	0	GMI1000_fcsmut.K.3	Yes
1712	6	GMI1000_fcsmut	3	K	2	GMI1000_fcsmut.K.3	Yes
1713	7	GMI1000_fcsmut	3	K	4	GMI1000_fcsmut.K.3	Yes
1714	8	GMI1000_fcsmut	3	K	4	GMI1000_fcsmut.K.3	No
1715	9	GMI1000_fcsmut	3	K	4	GMI1000_fcsmut.K.3	No
1716	10	GMI1000_fcsmut	3	K	4	GMI1000_fcsmut.K.3	No
1717	11	GMI1000_fcsmut	3	K	4	GMI1000_fcsmut.K.3	No
1718	12	GMI1000_fcsmut	3	K	4	GMI1000_fcsmut.K.3	No
1719	13	GMI1000_fcsmut	3	K	4	GMI1000_fcsmut.K.3	No
1720	14	GMI1000_fcsmut	3	K	4	GMI1000_fcsmut.K.3	No
1721	1	GMI1000	4	K	0	GMI1000.K.4	No
1722	2	GMI1000	4	K	0	GMI1000.K.4	No
1723	3	GMI1000	4	K	0	GMI1000.K.4	No
1724	4	GMI1000	4	K	0	GMI1000.K.4	No
1725	5	GMI1000	4	K	0	GMI1000.K.4	No
1726	6	GMI1000	4	K	0	GMI1000.K.4	No
1727	7	GMI1000	4	K	0	GMI1000.K.4	Yes
1728	8	GMI1000	4	K	1	GMI1000.K.4	Yes
1729	9	GMI1000	4	K	4	GMI1000.K.4	Yes
1730	10	GMI1000	4	K	4	GMI1000.K.4	No
1731	11	GMI1000	4	K	4	GMI1000.K.4	No
1732	12	GMI1000	4	K	4	GMI1000.K.4	No
1733	13	GMI1000	4	K	4	GMI1000.K.4	No
1734	14	GMI1000	4	K	4	GMI1000.K.4	No
1735	1	GMI1000_fcsmut	4	K	0	GMI1000_fcsmut.K.4	No
1736	2	GMI1000_fcsmut	4	K	0	GMI1000_fcsmut.K.4	No
1737	3	GMI1000_fcsmut	4	K	0	GMI1000_fcsmut.K.4	No
1738	4	GMI1000_fcsmut	4	K	0	GMI1000_fcsmut.K.4	No
1739	5	GMI1000_fcsmut	4	K	0	GMI1000_fcsmut.K.4	No
1740	6	GMI1000_fcsmut	4	K	0	GMI1000_fcsmut.K.4	No
1741	7	GMI1000_fcsmut	4	K	0	GMI1000_fcsmut.K.4	Yes
1742	8	GMI1000_fcsmut	4	K	1	GMI1000_fcsmut.K.4	Yes
1743	9	GMI1000_fcsmut	4	K	4	GMI1000_fcsmut.K.4	Yes
1744	10	GMI1000_fcsmut	4	K	4	GMI1000_fcsmut.K.4	No
1745	11	GMI1000_fcsmut	4	K	4	GMI1000_fcsmut.K.4	No
1746	12	GMI1000_fcsmut	4	K	4	GMI1000_fcsmut.K.4	No
1747	13	GMI1000_fcsmut	4	K	4	GMI1000_fcsmut.K.4	No
1748	14	GMI1000_fcsmut	4	K	4	GMI1000_fcsmut.K.4	No
1749	1	GMI1000	5	K	0	GMI1000.K.5	No
1750	2	GMI1000	5	K	0	GMI1000.K.5	No
1751	3	GMI1000	5	K	0	GMI1000.K.5	Yes
1752	4	GMI1000	5	K	2	GMI1000.K.5	Yes
1753	5	GMI1000	5	K	4	GMI1000.K.5	Yes
1754	6	GMI1000	5	K	4	GMI1000.K.5	No
1755	7	GMI1000	5	K	4	GMI1000.K.5	No
1756	8	GMI1000	5	K	4	GMI1000.K.5	No
1757	9	GMI1000	5	K	4	GMI1000.K.5	No
1758	10	GMI1000	5	K	4	GMI1000.K.5	No
1759	11	GMI1000	5	K	4	GMI1000.K.5	No
1760	12	GMI1000	5	K	4	GMI1000.K.5	No
1761	13	GMI1000	5	K	4	GMI1000.K.5	No
1762	14	GMI1000	5	K	4	GMI1000.K.5	No
1763	1	GMI1000_fcsmut	5	K	0	GMI1000_fcsmut.K.5	No
1764	2	GMI1000_fcsmut	5	K	0	GMI1000_fcsmut.K.5	No
1765	3	GMI1000_fcsmut	5	K	0	GMI1000_fcsmut.K.5	No
1766	4	GMI1000_fcsmut	5	K	0	GMI1000_fcsmut.K.5	No
1767	5	GMI1000_fcsmut	5	K	0	GMI1000_fcsmut.K.5	No
1768	6	GMI1000_fcsmut	5	K	0	GMI1000_fcsmut.K.5	Yes
1769	7	GMI1000_fcsmut	5	K	1	GMI1000_fcsmut.K.5	Yes
1770	8	GMI1000_fcsmut	5	K	4	GMI1000_fcsmut.K.5	Yes
1771	9	GMI1000_fcsmut	5	K	4	GMI1000_fcsmut.K.5	No
1772	10	GMI1000_fcsmut	5	K	4	GMI1000_fcsmut.K.5	No
1773	11	GMI1000_fcsmut	5	K	4	GMI1000_fcsmut.K.5	No
1774	12	GMI1000_fcsmut	5	K	4	GMI1000_fcsmut.K.5	No
1775	13	GMI1000_fcsmut	5	K	4	GMI1000_fcsmut.K.5	No
1776	14	GMI1000_fcsmut	5	K	4	GMI1000_fcsmut.K.5	No
1805	1	GMI1000	1	L	0	GMI1000.L.1	No
1806	2	GMI1000	1	L	0	GMI1000.L.1	No
1807	3	GMI1000	1	L	0	GMI1000.L.1	No
1808	4	GMI1000	1	L	0	GMI1000.L.1	No
1809	5	GMI1000	1	L	0	GMI1000.L.1	No
1810	6	GMI1000	1	L	0	GMI1000.L.1	Yes
1811	7	GMI1000	1	L	4	GMI1000.L.1	Yes
1812	8	GMI1000	1	L	4	GMI1000.L.1	No
1813	9	GMI1000	1	L	4	GMI1000.L.1	No
1814	10	GMI1000	1	L	4	GMI1000.L.1	No
1815	11	GMI1000	1	L	4	GMI1000.L.1	No
1816	12	GMI1000	1	L	4	GMI1000.L.1	No
1817	13	GMI1000	1	L	4	GMI1000.L.1	No
1818	14	GMI1000	1	L	4	GMI1000.L.1	No
1819	1	GMI1000_fcsmut	1	L	0	GMI1000_fcsmut.L.1	No
1820	2	GMI1000_fcsmut	1	L	0	GMI1000_fcsmut.L.1	No
1821	3	GMI1000_fcsmut	1	L	0	GMI1000_fcsmut.L.1	No
1822	4	GMI1000_fcsmut	1	L	0	GMI1000_fcsmut.L.1	No
1823	5	GMI1000_fcsmut	1	L	0	GMI1000_fcsmut.L.1	Yes
1824	6	GMI1000_fcsmut	1	L	1	GMI1000_fcsmut.L.1	Yes
1825	7	GMI1000_fcsmut	1	L	4	GMI1000_fcsmut.L.1	Yes
1826	8	GMI1000_fcsmut	1	L	4	GMI1000_fcsmut.L.1	No
1827	9	GMI1000_fcsmut	1	L	4	GMI1000_fcsmut.L.1	No
1828	10	GMI1000_fcsmut	1	L	4	GMI1000_fcsmut.L.1	No
1829	11	GMI1000_fcsmut	1	L	4	GMI1000_fcsmut.L.1	No
1830	12	GMI1000_fcsmut	1	L	4	GMI1000_fcsmut.L.1	No
1831	13	GMI1000_fcsmut	1	L	4	GMI1000_fcsmut.L.1	No
1832	14	GMI1000_fcsmut	1	L	4	GMI1000_fcsmut.L.1	No
1857	1	GMI1000	3	L	0	GMI1000.L.3	No
1858	2	GMI1000	3	L	0	GMI1000.L.3	No
1859	3	GMI1000	3	L	0	GMI1000.L.3	No
1860	4	GMI1000	3	L	0	GMI1000.L.3	No
1861	5	GMI1000	3	L	0	GMI1000.L.3	Yes
1862	6	GMI1000	3	L	2	GMI1000.L.3	Yes
1863	7	GMI1000	3	L	4	GMI1000.L.3	Yes
1864	8	GMI1000	3	L	4	GMI1000.L.3	No
1865	9	GMI1000	3	L	4	GMI1000.L.3	No
1866	10	GMI1000	3	L	4	GMI1000.L.3	No
1867	11	GMI1000	3	L	4	GMI1000.L.3	No
1868	12	GMI1000	3	L	4	GMI1000.L.3	No
1869	13	GMI1000	3	L	4	GMI1000.L.3	No
1870	14	GMI1000	3	L	4	GMI1000.L.3	No
1871	1	GMI1000_fcsmut	3	L	0	GMI1000_fcsmut.L.3	No
1872	2	GMI1000_fcsmut	3	L	0	GMI1000_fcsmut.L.3	No
1873	3	GMI1000_fcsmut	3	L	0	GMI1000_fcsmut.L.3	No
1874	4	GMI1000_fcsmut	3	L	0	GMI1000_fcsmut.L.3	No
1875	5	GMI1000_fcsmut	3	L	0	GMI1000_fcsmut.L.3	Yes
1876	6	GMI1000_fcsmut	3	L	2	GMI1000_fcsmut.L.3	Yes
1877	7	GMI1000_fcsmut	3	L	4	GMI1000_fcsmut.L.3	Yes
1878	8	GMI1000_fcsmut	3	L	4	GMI1000_fcsmut.L.3	No
1879	9	GMI1000_fcsmut	3	L	4	GMI1000_fcsmut.L.3	No
1880	10	GMI1000_fcsmut	3	L	4	GMI1000_fcsmut.L.3	No
1881	11	GMI1000_fcsmut	3	L	4	GMI1000_fcsmut.L.3	No
1882	12	GMI1000_fcsmut	3	L	4	GMI1000_fcsmut.L.3	No
1883	13	GMI1000_fcsmut	3	L	4	GMI1000_fcsmut.L.3	No
1884	14	GMI1000_fcsmut	3	L	4	GMI1000_fcsmut.L.3	No
1885	1	GMI1000	4	L	0	GMI1000.L.4	No
1886	2	GMI1000	4	L	0	GMI1000.L.4	No
1887	3	GMI1000	4	L	0	GMI1000.L.4	No
1888	4	GMI1000	4	L	0	GMI1000.L.4	Yes
1889	5	GMI1000	4	L	2	GMI1000.L.4	Yes
1890	6	GMI1000	4	L	2	GMI1000.L.4	Yes
1891	7	GMI1000	4	L	4	GMI1000.L.4	Yes
1892	8	GMI1000	4	L	4	GMI1000.L.4	No
1893	9	GMI1000	4	L	4	GMI1000.L.4	No
1894	10	GMI1000	4	L	4	GMI1000.L.4	No
1895	11	GMI1000	4	L	4	GMI1000.L.4	No
1896	12	GMI1000	4	L	4	GMI1000.L.4	No
1897	13	GMI1000	4	L	4	GMI1000.L.4	No
1898	14	GMI1000	4	L	4	GMI1000.L.4	No
1899	1	GMI1000_fcsmut	4	L	0	GMI1000_fcsmut.L.4	No
1900	2	GMI1000_fcsmut	4	L	0	GMI1000_fcsmut.L.4	No
1901	3	GMI1000_fcsmut	4	L	0	GMI1000_fcsmut.L.4	No
1902	4	GMI1000_fcsmut	4	L	0	GMI1000_fcsmut.L.4	Yes
1903	5	GMI1000_fcsmut	4	L	4	GMI1000_fcsmut.L.4	Yes
1904	6	GMI1000_fcsmut	4	L	4	GMI1000_fcsmut.L.4	No
1905	7	GMI1000_fcsmut	4	L	4	GMI1000_fcsmut.L.4	No
1906	8	GMI1000_fcsmut	4	L	4	GMI1000_fcsmut.L.4	No
1907	9	GMI1000_fcsmut	4	L	4	GMI1000_fcsmut.L.4	No
1908	10	GMI1000_fcsmut	4	L	4	GMI1000_fcsmut.L.4	No
1909	11	GMI1000_fcsmut	4	L	4	GMI1000_fcsmut.L.4	No
1910	12	GMI1000_fcsmut	4	L	4	GMI1000_fcsmut.L.4	No
1911	13	GMI1000_fcsmut	4	L	4	GMI1000_fcsmut.L.4	No
1912	14	GMI1000_fcsmut	4	L	4	GMI1000_fcsmut.L.4	No
1913	1	GMI1000	5	L	0	GMI1000.L.5	No
1914	2	GMI1000	5	L	0	GMI1000.L.5	No
1915	3	GMI1000	5	L	0	GMI1000.L.5	No
1916	4	GMI1000	5	L	0	GMI1000.L.5	No
1917	5	GMI1000	5	L	0	GMI1000.L.5	Yes
1918	6	GMI1000	5	L	3	GMI1000.L.5	Yes
1919	7	GMI1000	5	L	4	GMI1000.L.5	Yes
1920	8	GMI1000	5	L	4	GMI1000.L.5	No
1921	9	GMI1000	5	L	4	GMI1000.L.5	No
1922	10	GMI1000	5	L	4	GMI1000.L.5	No
1923	11	GMI1000	5	L	4	GMI1000.L.5	No
1924	12	GMI1000	5	L	4	GMI1000.L.5	No
1925	13	GMI1000	5	L	4	GMI1000.L.5	No
1926	14	GMI1000	5	L	4	GMI1000.L.5	No
1927	1	GMI1000_fcsmut	5	L	0	GMI1000_fcsmut.L.5	No
1928	2	GMI1000_fcsmut	5	L	0	GMI1000_fcsmut.L.5	No
1929	3	GMI1000_fcsmut	5	L	0	GMI1000_fcsmut.L.5	No
1930	4	GMI1000_fcsmut	5	L	0	GMI1000_fcsmut.L.5	Yes
1931	5	GMI1000_fcsmut	5	L	2	GMI1000_fcsmut.L.5	Yes
1932	6	GMI1000_fcsmut	5	L	4	GMI1000_fcsmut.L.5	Yes
1933	7	GMI1000_fcsmut	5	L	4	GMI1000_fcsmut.L.5	No
1934	8	GMI1000_fcsmut	5	L	4	GMI1000_fcsmut.L.5	No
1935	9	GMI1000_fcsmut	5	L	4	GMI1000_fcsmut.L.5	No
1936	10	GMI1000_fcsmut	5	L	4	GMI1000_fcsmut.L.5	No
1937	11	GMI1000_fcsmut	5	L	4	GMI1000_fcsmut.L.5	No
1938	12	GMI1000_fcsmut	5	L	4	GMI1000_fcsmut.L.5	No
1939	13	GMI1000_fcsmut	5	L	4	GMI1000_fcsmut.L.5	No
1940	14	GMI1000_fcsmut	5	L	4	GMI1000_fcsmut.L.5	No
1969	1	GMI1000	1	M	0	GMI1000.M.1	No
1970	2	GMI1000	1	M	0	GMI1000.M.1	No
1971	3	GMI1000	1	M	0	GMI1000.M.1	No
1972	4	GMI1000	1	M	0	GMI1000.M.1	Yes
1973	5	GMI1000	1	M	1	GMI1000.M.1	Yes
1974	6	GMI1000	1	M	3	GMI1000.M.1	Yes
1975	7	GMI1000	1	M	4	GMI1000.M.1	Yes
1976	8	GMI1000	1	M	4	GMI1000.M.1	No
1977	9	GMI1000	1	M	4	GMI1000.M.1	No
1978	10	GMI1000	1	M	4	GMI1000.M.1	No
1979	11	GMI1000	1	M	4	GMI1000.M.1	No
1980	12	GMI1000	1	M	4	GMI1000.M.1	No
1981	13	GMI1000	1	M	4	GMI1000.M.1	No
1982	14	GMI1000	1	M	4	GMI1000.M.1	No
1983	1	GMI1000_fcsmut	1	M	0	GMI1000_fcsmut.M.1	No
1984	2	GMI1000_fcsmut	1	M	0	GMI1000_fcsmut.M.1	No
1985	3	GMI1000_fcsmut	1	M	0	GMI1000_fcsmut.M.1	No
1986	4	GMI1000_fcsmut	1	M	0	GMI1000_fcsmut.M.1	No
1987	5	GMI1000_fcsmut	1	M	0	GMI1000_fcsmut.M.1	No
1988	6	GMI1000_fcsmut	1	M	0	GMI1000_fcsmut.M.1	No
1989	7	GMI1000_fcsmut	1	M	0	GMI1000_fcsmut.M.1	No
1990	8	GMI1000_fcsmut	1	M	0	GMI1000_fcsmut.M.1	Yes
1991	9	GMI1000_fcsmut	1	M	1	GMI1000_fcsmut.M.1	Yes
1992	10	GMI1000_fcsmut	1	M	4	GMI1000_fcsmut.M.1	Yes
1993	11	GMI1000_fcsmut	1	M	4	GMI1000_fcsmut.M.1	No
1994	12	GMI1000_fcsmut	1	M	4	GMI1000_fcsmut.M.1	No
1995	13	GMI1000_fcsmut	1	M	4	GMI1000_fcsmut.M.1	No
1996	14	GMI1000_fcsmut	1	M	4	GMI1000_fcsmut.M.1	No
2021	1	GMI1000	3	M	0	GMI1000.M.3	No
2022	2	GMI1000	3	M	0	GMI1000.M.3	No
2023	3	GMI1000	3	M	0	GMI1000.M.3	No
2024	4	GMI1000	3	M	0	GMI1000.M.3	No
2025	5	GMI1000	3	M	0	GMI1000.M.3	No
2026	6	GMI1000	3	M	0	GMI1000.M.3	No
2027	7	GMI1000	3	M	0	GMI1000.M.3	Yes
2028	8	GMI1000	3	M	1	GMI1000.M.3	Yes
2029	9	GMI1000	3	M	3	GMI1000.M.3	Yes
2030	10	GMI1000	3	M	4	GMI1000.M.3	Yes
2031	11	GMI1000	3	M	4	GMI1000.M.3	No
2032	12	GMI1000	3	M	4	GMI1000.M.3	No
2033	13	GMI1000	3	M	4	GMI1000.M.3	No
2034	14	GMI1000	3	M	4	GMI1000.M.3	No
2035	1	GMI1000_fcsmut	3	M	0	GMI1000_fcsmut.M.3	No
2036	2	GMI1000_fcsmut	3	M	0	GMI1000_fcsmut.M.3	No
2037	3	GMI1000_fcsmut	3	M	0	GMI1000_fcsmut.M.3	No
2038	4	GMI1000_fcsmut	3	M	0	GMI1000_fcsmut.M.3	No
2039	5	GMI1000_fcsmut	3	M	0	GMI1000_fcsmut.M.3	No
2040	6	GMI1000_fcsmut	3	M	0	GMI1000_fcsmut.M.3	No
2041	7	GMI1000_fcsmut	3	M	0	GMI1000_fcsmut.M.3	Yes
2042	8	GMI1000_fcsmut	3	M	4	GMI1000_fcsmut.M.3	Yes
2043	9	GMI1000_fcsmut	3	M	4	GMI1000_fcsmut.M.3	No
2044	10	GMI1000_fcsmut	3	M	4	GMI1000_fcsmut.M.3	No
2045	11	GMI1000_fcsmut	3	M	4	GMI1000_fcsmut.M.3	No
2046	12	GMI1000_fcsmut	3	M	4	GMI1000_fcsmut.M.3	No
2047	13	GMI1000_fcsmut	3	M	4	GMI1000_fcsmut.M.3	No
2048	14	GMI1000_fcsmut	3	M	4	GMI1000_fcsmut.M.3	No
2049	1	GMI1000	4	M	0	GMI1000.M.4	No
2050	2	GMI1000	4	M	0	GMI1000.M.4	No
2051	3	GMI1000	4	M	0	GMI1000.M.4	Yes
2052	4	GMI1000	4	M	4	GMI1000.M.4	Yes
2053	5	GMI1000	4	M	4	GMI1000.M.4	No
2054	6	GMI1000	4	M	4	GMI1000.M.4	No
2055	7	GMI1000	4	M	4	GMI1000.M.4	No
2056	8	GMI1000	4	M	4	GMI1000.M.4	No
2057	9	GMI1000	4	M	4	GMI1000.M.4	No
2058	10	GMI1000	4	M	4	GMI1000.M.4	No
2059	11	GMI1000	4	M	4	GMI1000.M.4	No
2060	12	GMI1000	4	M	4	GMI1000.M.4	No
2061	13	GMI1000	4	M	4	GMI1000.M.4	No
2062	14	GMI1000	4	M	4	GMI1000.M.4	No
2063	1	GMI1000_fcsmut	4	M	0	GMI1000_fcsmut.M.4	No
2064	2	GMI1000_fcsmut	4	M	0	GMI1000_fcsmut.M.4	No
2065	3	GMI1000_fcsmut	4	M	0	GMI1000_fcsmut.M.4	No
2066	4	GMI1000_fcsmut	4	M	0	GMI1000_fcsmut.M.4	No
2067	5	GMI1000_fcsmut	4	M	0	GMI1000_fcsmut.M.4	No
2068	6	GMI1000_fcsmut	4	M	0	GMI1000_fcsmut.M.4	No
2069	7	GMI1000_fcsmut	4	M	0	GMI1000_fcsmut.M.4	No
2070	8	GMI1000_fcsmut	4	M	0	GMI1000_fcsmut.M.4	No
2071	9	GMI1000_fcsmut	4	M	0	GMI1000_fcsmut.M.4	No
2072	10	GMI1000_fcsmut	4	M	0	GMI1000_fcsmut.M.4	No
2073	11	GMI1000_fcsmut	4	M	0	GMI1000_fcsmut.M.4	No
2074	12	GMI1000_fcsmut	4	M	0	GMI1000_fcsmut.M.4	No
2075	13	GMI1000_fcsmut	4	M	0	GMI1000_fcsmut.M.4	No
2076	14	GMI1000_fcsmut	4	M	0	GMI1000_fcsmut.M.4	Yes
2077	1	GMI1000	5	M	0	GMI1000.M.5	No
2078	2	GMI1000	5	M	0	GMI1000.M.5	No
2079	3	GMI1000	5	M	0	GMI1000.M.5	No
2080	4	GMI1000	5	M	0	GMI1000.M.5	Yes
2081	5	GMI1000	5	M	2	GMI1000.M.5	Yes
2082	6	GMI1000	5	M	4	GMI1000.M.5	Yes
2083	7	GMI1000	5	M	4	GMI1000.M.5	No
2084	8	GMI1000	5	M	4	GMI1000.M.5	No
2085	9	GMI1000	5	M	4	GMI1000.M.5	No
2086	10	GMI1000	5	M	4	GMI1000.M.5	No
2087	11	GMI1000	5	M	4	GMI1000.M.5	No
2088	12	GMI1000	5	M	4	GMI1000.M.5	No
2089	13	GMI1000	5	M	4	GMI1000.M.5	No
2090	14	GMI1000	5	M	4	GMI1000.M.5	No
2091	1	GMI1000_fcsmut	5	M	0	GMI1000_fcsmut.M.5	No
2092	2	GMI1000_fcsmut	5	M	0	GMI1000_fcsmut.M.5	No
2093	3	GMI1000_fcsmut	5	M	0	GMI1000_fcsmut.M.5	No
2094	4	GMI1000_fcsmut	5	M	0	GMI1000_fcsmut.M.5	No
2095	5	GMI1000_fcsmut	5	M	0	GMI1000_fcsmut.M.5	No
2096	6	GMI1000_fcsmut	5	M	0	GMI1000_fcsmut.M.5	No
2097	7	GMI1000_fcsmut	5	M	0	GMI1000_fcsmut.M.5	Yes
2098	8	GMI1000_fcsmut	5	M	2	GMI1000_fcsmut.M.5	Yes
2099	9	GMI1000_fcsmut	5	M	4	GMI1000_fcsmut.M.5	Yes
2100	10	GMI1000_fcsmut	5	M	4	GMI1000_fcsmut.M.5	No
2101	11	GMI1000_fcsmut	5	M	4	GMI1000_fcsmut.M.5	No
2102	12	GMI1000_fcsmut	5	M	4	GMI1000_fcsmut.M.5	No
2103	13	GMI1000_fcsmut	5	M	4	GMI1000_fcsmut.M.5	No
2104	14	GMI1000_fcsmut	5	M	4	GMI1000_fcsmut.M.5	No
2133	1	GMI1000	1	N	0	GMI1000.N.1	No
2134	2	GMI1000	1	N	0	GMI1000.N.1	No
2135	3	GMI1000	1	N	0	GMI1000.N.1	No
2136	4	GMI1000	1	N	0	GMI1000.N.1	No
2137	5	GMI1000	1	N	0	GMI1000.N.1	No
2138	6	GMI1000	1	N	0	GMI1000.N.1	Yes
2139	7	GMI1000	1	N	1	GMI1000.N.1	Yes
2140	8	GMI1000	1	N	3	GMI1000.N.1	Yes
2141	9	GMI1000	1	N	3	GMI1000.N.1	Yes
2142	10	GMI1000	1	N	4	GMI1000.N.1	Yes
2143	11	GMI1000	1	N	4	GMI1000.N.1	No
2144	12	GMI1000	1	N	4	GMI1000.N.1	No
2145	13	GMI1000	1	N	4	GMI1000.N.1	No
2146	14	GMI1000	1	N	4	GMI1000.N.1	No
2147	1	GMI1000_fcsmut	1	N	0	GMI1000_fcsmut.N.1	No
2148	2	GMI1000_fcsmut	1	N	0	GMI1000_fcsmut.N.1	No
2149	3	GMI1000_fcsmut	1	N	0	GMI1000_fcsmut.N.1	No
2150	4	GMI1000_fcsmut	1	N	0	GMI1000_fcsmut.N.1	Yes
2151	5	GMI1000_fcsmut	1	N	1	GMI1000_fcsmut.N.1	Yes
2152	6	GMI1000_fcsmut	1	N	4	GMI1000_fcsmut.N.1	Yes
2153	7	GMI1000_fcsmut	1	N	4	GMI1000_fcsmut.N.1	No
2154	8	GMI1000_fcsmut	1	N	4	GMI1000_fcsmut.N.1	No
2155	9	GMI1000_fcsmut	1	N	4	GMI1000_fcsmut.N.1	No
2156	10	GMI1000_fcsmut	1	N	4	GMI1000_fcsmut.N.1	No
2157	11	GMI1000_fcsmut	1	N	4	GMI1000_fcsmut.N.1	No
2158	12	GMI1000_fcsmut	1	N	4	GMI1000_fcsmut.N.1	No
2159	13	GMI1000_fcsmut	1	N	4	GMI1000_fcsmut.N.1	No
2160	14	GMI1000_fcsmut	1	N	4	GMI1000_fcsmut.N.1	No
2185	1	GMI1000	3	N	0	GMI1000.N.3	No
2186	2	GMI1000	3	N	0	GMI1000.N.3	No
2187	3	GMI1000	3	N	0	GMI1000.N.3	No
2188	4	GMI1000	3	N	0	GMI1000.N.3	Yes
2189	5	GMI1000	3	N	2	GMI1000.N.3	Yes
2190	6	GMI1000	3	N	4	GMI1000.N.3	Yes
2191	7	GMI1000	3	N	4	GMI1000.N.3	No
2192	8	GMI1000	3	N	4	GMI1000.N.3	No
2193	9	GMI1000	3	N	4	GMI1000.N.3	No
2194	10	GMI1000	3	N	4	GMI1000.N.3	No
2195	11	GMI1000	3	N	4	GMI1000.N.3	No
2196	12	GMI1000	3	N	4	GMI1000.N.3	No
2197	13	GMI1000	3	N	4	GMI1000.N.3	No
2198	14	GMI1000	3	N	4	GMI1000.N.3	No
2199	1	GMI1000_fcsmut	3	N	0	GMI1000_fcsmut.N.3	No
2200	2	GMI1000_fcsmut	3	N	0	GMI1000_fcsmut.N.3	No
2201	3	GMI1000_fcsmut	3	N	0	GMI1000_fcsmut.N.3	No
2202	4	GMI1000_fcsmut	3	N	0	GMI1000_fcsmut.N.3	Yes
2203	5	GMI1000_fcsmut	3	N	1	GMI1000_fcsmut.N.3	Yes
2204	6	GMI1000_fcsmut	3	N	2	GMI1000_fcsmut.N.3	Yes
2205	7	GMI1000_fcsmut	3	N	4	GMI1000_fcsmut.N.3	Yes
2206	8	GMI1000_fcsmut	3	N	4	GMI1000_fcsmut.N.3	No
2207	9	GMI1000_fcsmut	3	N	4	GMI1000_fcsmut.N.3	No
2208	10	GMI1000_fcsmut	3	N	4	GMI1000_fcsmut.N.3	No
2209	11	GMI1000_fcsmut	3	N	4	GMI1000_fcsmut.N.3	No
2210	12	GMI1000_fcsmut	3	N	4	GMI1000_fcsmut.N.3	No
2211	13	GMI1000_fcsmut	3	N	4	GMI1000_fcsmut.N.3	No
2212	14	GMI1000_fcsmut	3	N	4	GMI1000_fcsmut.N.3	No
2213	1	GMI1000	4	N	0	GMI1000.N.4	No
2214	2	GMI1000	4	N	0	GMI1000.N.4	No
2215	3	GMI1000	4	N	0	GMI1000.N.4	Yes
2216	4	GMI1000	4	N	1	GMI1000.N.4	Yes
2217	5	GMI1000	4	N	4	GMI1000.N.4	Yes
2218	6	GMI1000	4	N	4	GMI1000.N.4	No
2219	7	GMI1000	4	N	4	GMI1000.N.4	No
[truncated: 217 more rows]
