# Supplementary material for: A Practical Guide to Visualization and Statistical Analysis of R. solanacearum Infection Data Using R
Source: Front Plant Sci. 2017 Apr 24;8:623. doi: 10.3389/fpls.2017.00623 (PMC5401893; doi:10.3389/fpls.2017.00623)
Supplement: Supplementary file 4 [file Data_Sheet_4.ZIP]

Archive with 6 entries (5 files):
- S4_Ravelomanantsoa_Prior.csv
- __MACOSX/
- __MACOSX/._S4_Ravelomanantsoa_Prior.csv
- S4_Ravelomanantsoa_Prior.html
- S4_Ravelomanantsoa_Prior.Rmd
- __MACOSX/._S4_Ravelomanantsoa_Prior.Rmd
